# Supplementary material for: Bis(3-hy­droxy­methyl­anilinium) hexa­chloridostannate(IV)
Source: Acta Crystallogr Sect E Struct Rep Online. 2011 Mar 2;67(Pt 4):m395. doi: 10.1107/S1600536811007252 (PMC3099789; doi:10.1107/S1600536811007252)
Supplement: Supplementary file 1 [file e-67-0m395-sup1.cif]

##############################################################################
###                                                                        ###
###        Electronic paper (Acta Crystallographica Section E)             ###
###                                                                        ###
##############################################################################
#                                                                            #
# This CIF contains the data in a paper accepted for publication in Acta     #
# Crystallographica Section E. It conforms to the requirements of Notes      #
# for Authors for Section E, and has been peer reviewed under the auspices   #
# of the IUCr Commission on Journals.                                        #
#                                                                            #
# Full details of the Crystallographic Information File format               #
# are given in the paper "The Crystallographic Information File (CIF):       #
# a New Standard Archive File for Crystallography" by S. R. Hall, F. H.      #
# Allen and I. D. Brown [Acta Cryst. (1991), A47, 655-685].                  #
#                                                                            #
# The current version of the core CIF dictionary is obtainable from          #
# ftp://ftp.iucr.org/pub/cif_core.dic. The current version number is 2.4.    #
#                                                                            #
# Software is freely available for graphical display of the structure(s) in  #
# this CIF.  For information consult the CIF home page http://www.iucr.org/  #
# cif/home.html                                                              #
#                                                                            #
# This file may be used for bona fide research purposes within the           #
# scientific community so long as proper attribution is given to the journal # 
# article from which it was obtained.                                        #
#                                                                            #
##############################################################################
                                             
data_global
_audit_creation_method     'WinGX routine CIF_UPDATE'
_audit_conform_dict_name     cif_core.dic
_audit_conform_dict_version     2.3
_journal_date_recd_electronic     2011-02-18
_journal_date_accepted     2011-02-25
_journal_name_full     'Acta Crystallographica, Section E'
_journal_year     2011
_journal_volume     67
_journal_issue      4
_journal_page_first     m395
_journal_page_last     m395
_journal_paper_category     QM
_journal_coeditor_code     HY2408
_publ_contact_author_name     'Sofiane Bouacida '
_publ_contact_author_address
;
Unit\'e de recherche de CHimie de l'Environnement
et Mol\'eculaire Structurale
CHEMS, Universit\'e Mentouri-Constantine
25000 Alg\'erie
;
_publ_contact_author_email     bouacida_sofiane@yahoo.fr
_publ_contact_author_fax     '00 (213) 31 81 88 16'
_publ_contact_author_phone     '00 (213) 74 45 27 14'
_publ_section_title
;
Bis(3-hydroxymethylanilinium) hexachloridostannate(IV)
;
loop_
    _publ_author_name
    _publ_author_footnote
    _publ_author_address
    'Bouacida, Sofiane' .
;
Unit\'e de Recherche de Chimie de l'Environnement et Mol\'eculaire Structurale
CHEMS, Universit\'e Mentouri-Constantine
25000 Alg\'erie
and
D\'epartement Sciences de la Mati\`ere
Facult des Sciences Exactes et Sciences de la Nature et de la Vie
Universit Larbi Ben M'hidi, Oum El Bouaghi 04000
Algeria
;
    'Kechout, Habiba' .
;
Unit\'e de Recherche de Chimie de l'Environnement et Mol\'eculaire Structurale
CHEMS, Universit\'e Mentouri-Constantine
25000 Alg\'erie
;
    'Belhouas, Ratiba' .
;
Unit\'e de Recherche de Chimie de l'Environnement et Mol\'eculaire Structurale
CHEMS, Universit\'e Mentouri-Constantine
25000 Alg\'erie
;
    'Merazig, Hocine' .
;
Unit\'e de Recherche de Chimie de l'Environnement et Mol\'eculaire Structurale
CHEMS, Universit\'e Mentouri-Constantine
25000 Alg\'erie
;
    'Roisnel, Thierry' .
;
Centre de difractom\'etrie X
UMR 6226 CNRS Unit\'e Sciences Chimiques de Rennes
Universit\'e de Rennes I
263 Avenue du G\'en\'eral Leclerc
35042 Rennes
France
;
data_I
_chemical_name_systematic
;
Bis(3-hydroxymethylanilinium) hexachloridostannate(IV)
;
_chemical_formula_moiety     '2(C7 H10 N O), Cl6 Sn '
_chemical_formula_sum     'C14 H20 Cl6 N2 O2 Sn'
_chemical_formula_structural     'C14 H20 Cl6 N2 O2 Sn'
_chemical_formula_iupac     '(C7 H10 N O)2 [Sn Cl6]'
_chemical_formula_weight     579.73
_space_group_crystal_system     monoclinic
_space_group_name_H-M_alt     'P 21/n'
_space_group_name_Hall     '-P 2yn'
loop_
    _space_group_symop_operation_xyz
    'x, y, z'
    '-x+1/2, y+1/2, -z+1/2'
    '-x, -y, -z'
    'x-1/2, -y-1/2, z-1/2'
_cell_length_a     7.4785(11)
_cell_length_b     11.2959(16)
_cell_length_c     12.6153(18)
_cell_angle_alpha     90
_cell_angle_beta     105.989(5)
_cell_angle_gamma     90
_cell_volume     1024.5(3)
_cell_formula_units_Z     2
_cell_measurement_reflns_used     3840
_cell_measurement_theta_min     3.36
_cell_measurement_theta_max     27.40
_cell_measurement_temperature     100(2)
_exptl_crystal_description     block
_exptl_crystal_colour     colorless
_exptl_crystal_size_max     0.20
_exptl_crystal_size_mid     0.18
_exptl_crystal_size_min     0.16
_exptl_crystal_density_diffrn     1.879
_exptl_crystal_density_method     'not measured'
_exptl_crystal_F_000     572
_exptl_absorpt_coefficient_mu     2.041
_exptl_absorpt_correction_type     multi-scan
_exptl_absorpt_process_details     '(SADABS; Sheldrick, 1996)'
_exptl_absorpt_correction_T_min     0.423
_exptl_absorpt_correction_T_max     0.693
_exptl_special_details
;
;
_diffrn_ambient_temperature     100(2)
_diffrn_radiation_type     MoK\a
_diffrn_radiation_wavelength     0.71073
_diffrn_radiation_monochromator     graphite
_diffrn_measurement_device_type     'Bruker APEXII CCD'
_diffrn_measurement_method     '\f and \w'
_diffrn_reflns_number     5915
_diffrn_reflns_av_R_equivalents     0.0382
_diffrn_reflns_theta_min     2.46
_diffrn_reflns_theta_max     27.45
_diffrn_reflns_theta_full     25
_diffrn_measured_fraction_theta_max     0.969
_diffrn_measured_fraction_theta_full     0.997
_diffrn_reflns_limit_h_min     -9
_diffrn_reflns_limit_h_max     5
_diffrn_reflns_limit_k_min     -10
_diffrn_reflns_limit_k_max     14
_diffrn_reflns_limit_l_min     -14
_diffrn_reflns_limit_l_max     16
_refine_special_details
;
;
_reflns_number_total     2279
_reflns_number_gt     2027
_reflns_threshold_expression     I>2\s(I)
_refine_ls_structure_factor_coef     Fsqd
_refine_ls_matrix_type     full
_refine_ls_R_factor_all     0.0301
_refine_ls_R_factor_gt     0.0247
_refine_ls_wR_factor_gt     0.0559
_refine_ls_wR_factor_ref     0.0582
_refine_ls_goodness_of_fit_ref     1.068
_refine_ls_restrained_S_all     1.068
_refine_ls_number_reflns     2279
_refine_ls_number_parameters     117
_refine_ls_number_restraints     0
_refine_ls_hydrogen_treatment     constr
_refine_ls_weighting_scheme     calc
_refine_ls_weighting_details
         'calc w=1/[\s^2^(Fo^2^)+(0.0194P)^2^+0.1921P] where P=(Fo^2^+2Fc^2^)/3'
_atom_sites_solution_hydrogens     geom
_atom_sites_solution_primary     direct
_atom_sites_solution_secondary     difmap
_refine_ls_shift/su_max     0.001
_refine_ls_shift/su_mean     0
_refine_diff_density_max     0.631
_refine_diff_density_min     -1.273
_refine_ls_extinction_method     none
loop_
    _atom_type_symbol
    _atom_type_description
    _atom_type_scat_dispersion_real
    _atom_type_scat_dispersion_imag
    _atom_type_scat_source
    C C 0.0033 0.0016 'International Tables Vol C Tables 4.2.6.8 and 6.1.1.4'
    H H 0 0 'International Tables Vol C Tables 4.2.6.8 and 6.1.1.4'
    N N 0.0061 0.0033 'International Tables Vol C Tables 4.2.6.8 and 6.1.1.4'
    O O 0.0106 0.006 'International Tables Vol C Tables 4.2.6.8 and 6.1.1.4'
    Cl Cl 0.1484 0.1585 'International Tables Vol C Tables 4.2.6.8 and 6.1.1.4'
    Sn Sn -0.6537 1.4246 'International Tables Vol C Tables 4.2.6.8 and 6.1.1.4'
_computing_data_collection     'APEX2 (Bruker, 2007)'
_computing_cell_refinement     'SAINT (Bruker, 2007)'
_computing_data_reduction     'SAINT (Bruker, 2007)'
_computing_structure_solution     'SIR2002 (Burla <i>et al.</i>, 2003)'
_computing_structure_refinement     'SHELXL97 (Sheldrick, 2008)'
_computing_molecular_graphics
             'ORTEP-3 (Farrugia, 1997) and DIAMOND (Brandenburg & Berndt, 1999)'
_computing_publication_material     'WinGX (Farrugia, 1999)'
loop_
    _atom_site_type_symbol
    _atom_site_label
    _atom_site_fract_x
    _atom_site_fract_y
    _atom_site_fract_z
    _atom_site_U_iso_or_equiv
    _atom_site_adp_type
    _atom_site_calc_flag
    _atom_site_refinement_flags
    _atom_site_occupancy
    _atom_site_disorder_assembly
    _atom_site_disorder_group
    C C1 0.8165(3) -0.12498(19) 0.46444(19) 0.0181(5) Uani d . 1 . .
    C C2 0.7132(3) -0.06992(19) 0.36967(18) 0.0170(5) Uani d . 1 . .
    H H2 0.6918 -0.1075 0.3017 0.02 Uiso calc R 1 . .
    C C3 0.6412(3) 0.0428(2) 0.37701(19) 0.0186(5) Uani d . 1 . .
    C C4 0.6736(4) 0.0954(2) 0.48072(19) 0.0216(5) Uani d . 1 . .
    H H4 0.6246 0.17 0.4867 0.026 Uiso calc R 1 . .
    C C5 0.7765(4) 0.0391(2) 0.5742(2) 0.0249(6) Uani d . 1 . .
    H H5 0.7973 0.0761 0.6424 0.03 Uiso calc R 1 . .
    C C6 0.8502(3) -0.0738(2) 0.56723(19) 0.0207(5) Uani d . 1 . .
    H H6 0.9197 -0.1128 0.63 0.025 Uiso calc R 1 . .
    C C7 0.5266(4) 0.1037(2) 0.2755(2) 0.0228(5) Uani d . 1 . .
    H H7A 0.5162 0.0529 0.2121 0.027 Uiso calc R 1 . .
    H H7B 0.4023 0.1172 0.2826 0.027 Uiso calc R 1 . .
    N N1 0.8919(3) -0.24370(17) 0.45477(16) 0.0219(4) Uani d . 1 . .
    H H1A 1.005 -0.2499 0.5014 0.033 Uiso calc R 1 . .
    H H1B 0.8986 -0.2547 0.3861 0.033 Uiso calc R 1 . .
    H H1C 0.8176 -0.2982 0.471 0.033 Uiso calc R 1 . .
    O O1 0.6072(3) 0.21527(14) 0.25759(14) 0.0284(4) Uani d . 1 . .
    H H1 0.5691 0.2678 0.2907 0.043 Uiso calc R 1 . .
    Cl Cl1 0.54335(8) 0.34435(5) 0.63534(4) 0.01892(13) Uani d . 1 . .
    Cl Cl2 0.29979(8) 0.36720(5) 0.36576(4) 0.01874(14) Uani d . 1 . .
    Cl Cl3 0.76854(9) 0.43264(5) 0.44207(5) 0.02107(14) Uani d . 1 . .
    Sn Sn1 0.5 0.5 0.5 0.01371(8) Uani d S 1 . .
loop_
    _atom_site_aniso_label
    _atom_site_aniso_U_11
    _atom_site_aniso_U_22
    _atom_site_aniso_U_33
    _atom_site_aniso_U_12
    _atom_site_aniso_U_13
    _atom_site_aniso_U_23
    C1 0.0175(13) 0.0183(11) 0.0200(12) 0.0004(10) 0.0073(10) 0.0020(9)
    C2 0.0181(13) 0.0167(11) 0.0162(11) -0.0023(10) 0.0049(10) -0.0015(9)
    C3 0.0171(13) 0.0174(11) 0.0218(12) -0.0041(10) 0.0062(10) -0.0006(10)
    C4 0.0213(13) 0.0194(11) 0.0268(13) -0.0046(11) 0.0112(11) -0.0042(10)
    C5 0.0268(15) 0.0302(13) 0.0207(13) -0.0091(12) 0.0118(11) -0.0071(11)
    C6 0.0189(13) 0.0266(12) 0.0159(12) -0.0060(11) 0.0037(10) 0.0033(10)
    C7 0.0195(14) 0.0179(11) 0.0298(14) 0.0007(10) 0.0047(11) 0.0037(10)
    N1 0.0216(12) 0.0213(10) 0.0240(11) 0.0028(9) 0.0083(9) 0.0064(8)
    O1 0.0455(13) 0.0152(8) 0.0273(10) -0.0035(9) 0.0144(9) -0.0013(7)
    Cl1 0.0239(3) 0.0162(3) 0.0145(3) -0.0011(2) 0.0017(2) 0.0028(2)
    Cl2 0.0234(3) 0.0171(3) 0.0138(3) -0.0036(2) 0.0019(2) -0.0007(2)
    Cl3 0.0195(3) 0.0229(3) 0.0219(3) 0.0023(2) 0.0074(2) 0.0003(2)
    Sn1 0.01617(13) 0.01257(12) 0.01161(13) 0.00006(8) 0.00251(9) -0.00002(8)
_geom_special_details
;
;
loop_
    _geom_bond_atom_site_label_1
    _geom_bond_atom_site_label_2
    _geom_bond_site_symmetry_2
    _geom_bond_distance
    _geom_bond_publ_flag
    C1 C6 . 1.378(3) ?
    C1 C2 . 1.380(3) ?
    C1 N1 . 1.473(3) ?
    C2 C3 . 1.396(3) ?
    C2 H2 . 0.93 ?
    C3 C4 . 1.396(3) ?
    C3 C7 . 1.498(3) ?
    C4 C5 . 1.374(4) ?
    C4 H4 . 0.93 ?
    C5 C6 . 1.401(3) ?
    C5 H5 . 0.93 ?
    C6 H6 . 0.93 ?
    C7 O1 . 1.441(3) ?
    C7 H7A . 0.97 ?
    C7 H7B . 0.97 ?
    N1 H1A . 0.89 ?
    N1 H1B . 0.89 ?
    N1 H1C . 0.89 ?
    O1 H1 . 0.82 ?
    Sn1 Cl1 . 2.4097(6) ?
    Sn1 Cl2 . 2.4419(6) ?
    Sn1 Cl3 . 2.4402(6) ?
loop_
    _geom_angle_atom_site_label_1
    _geom_angle_atom_site_label_2
    _geom_angle_atom_site_label_3
    _geom_angle_site_symmetry_1
    _geom_angle_site_symmetry_3
    _geom_angle
    _geom_angle_publ_flag
    C6 C1 C2 . . 122.7(2) ?
    C6 C1 N1 . . 119.0(2) ?
    C2 C1 N1 . . 118.3(2) ?
    C1 C2 C3 . . 119.2(2) ?
    C1 C2 H2 . . 120.4 ?
    C3 C2 H2 . . 120.4 ?
    C4 C3 C2 . . 118.7(2) ?
    C4 C3 C7 . . 121.1(2) ?
    C2 C3 C7 . . 120.2(2) ?
    C5 C4 C3 . . 121.3(2) ?
    C5 C4 H4 . . 119.4 ?
    C3 C4 H4 . . 119.4 ?
    C4 C5 C6 . . 120.3(2) ?
    C4 C5 H5 . . 119.8 ?
    C6 C5 H5 . . 119.8 ?
    C1 C6 C5 . . 117.9(2) ?
    C1 C6 H6 . . 121.1 ?
    C5 C6 H6 . . 121.1 ?
    O1 C7 C3 . . 111.7(2) ?
    O1 C7 H7A . . 109.3 ?
    C3 C7 H7A . . 109.3 ?
    O1 C7 H7B . . 109.3 ?
    C3 C7 H7B . . 109.3 ?
    H7A C7 H7B . . 107.9 ?
    C1 N1 H1A . . 109.5 ?
    C1 N1 H1B . . 109.5 ?
    H1A N1 H1B . . 109.5 ?
    C1 N1 H1C . . 109.5 ?
    H1A N1 H1C . . 109.5 ?
    H1B N1 H1C . . 109.5 ?
    C7 O1 H1 . . 109.5 ?
    Cl1 Sn1 Cl1 . 3_666 180 ?
    Cl1 Sn1 Cl3 . 3_666 88.65(2) ?
    Cl1 Sn1 Cl3 3_666 3_666 91.35(2) ?
    Cl1 Sn1 Cl3 . . 91.35(2) ?
    Cl1 Sn1 Cl3 3_666 . 88.65(2) ?
    Cl3 Sn1 Cl3 3_666 . 180 ?
    Cl1 Sn1 Cl2 . 3_666 91.13(2) ?
    Cl1 Sn1 Cl2 3_666 3_666 88.87(2) ?
    Cl3 Sn1 Cl2 3_666 3_666 89.93(2) ?
    Cl3 Sn1 Cl2 . 3_666 90.07(2) ?
    Cl1 Sn1 Cl2 . . 88.87(2) ?
    Cl1 Sn1 Cl2 3_666 . 91.13(2) ?
    Cl3 Sn1 Cl2 3_666 . 90.07(2) ?
    Cl3 Sn1 Cl2 . . 89.93(2) ?
    Cl2 Sn1 Cl2 3_666 . 180.000(19) ?
loop_
    _geom_torsion_atom_site_label_1
    _geom_torsion_atom_site_label_2
    _geom_torsion_atom_site_label_3
    _geom_torsion_atom_site_label_4
    _geom_torsion_site_symmetry_1
    _geom_torsion_site_symmetry_2
    _geom_torsion_site_symmetry_3
    _geom_torsion_site_symmetry_4
    _geom_torsion
    _geom_torsion_publ_flag
    C6 C1 C2 C3 . . . . 0.8(4) ?
    N1 C1 C2 C3 . . . . -179.7(2) ?
    C1 C2 C3 C4 . . . . -1.1(3) ?
    C1 C2 C3 C7 . . . . -179.2(2) ?
    C2 C3 C4 C5 . . . . 1.0(4) ?
    C7 C3 C4 C5 . . . . 179.1(2) ?
    C3 C4 C5 C6 . . . . -0.6(4) ?
    C2 C1 C6 C5 . . . . -0.4(4) ?
    N1 C1 C6 C5 . . . . -179.8(2) ?
    C4 C5 C6 C1 . . . . 0.2(4) ?
    C4 C3 C7 O1 . . . . 60.8(3) ?
    C2 C3 C7 O1 . . . . -121.2(2) ?
loop_
    _geom_hbond_atom_site_label_D
    _geom_hbond_atom_site_label_H
    _geom_hbond_atom_site_label_A
    _geom_hbond_site_symmetry_A
    _geom_hbond_distance_DH
    _geom_hbond_distance_HA
    _geom_hbond_distance_DA
    _geom_hbond_angle_DHA
    _geom_hbond_publ_flag
    O1 H1 Cl2 . 0.82 2.70 3.438(2) 151 yes
    O1 H1 Cl3 . 0.82 2.79 3.370(2) 130 yes
    N1 H1A Cl3 3_756 0.89 2.64 3.298(2) 131 yes
    N1 H1B O1 2_645 0.89 1.83 2.721(3) 175 yes
    N1 H1C Cl1 3_656 0.89 2.71 3.338(2) 128 yes
    N1 H1C Cl2 3_656 0.89 2.57 3.304(2) 140 yes
