# Supplementary material for: Bis(3-hy­droxy­methyl­anilinium) hexa­chloridostannate(IV)
Source: Acta Crystallogr Sect E Struct Rep Online. 2011 Mar 2;67(Pt 4):m395. doi: 10.1107/S1600536811007252 (PMC3099789; doi:10.1107/S1600536811007252)
Supplement: Supplementary file 2 [file e-67-0m395-Isup2.hkl]

#
# h,k,l, Fc-squared, Fo-squared, sigma(Fo-squared) and status flag
#
data_I
_shelx_title ' import in P 21/n'
_shelx_refln_list_code          4
_shelx_F_calc_maximum      171.00
_exptl_crystal_F_000       572.00
_reflns_d_resolution_high  0.7708
 
loop_
 _symmetry_equiv_pos_as_xyz
 'x, y, z'
 '-x+1/2, y+1/2, -z+1/2'
 '-x, -y, -z'
 'x-1/2, -y-1/2, z-1/2'
 
_cell_length_a     7.4785
_cell_length_b    11.2959
_cell_length_c    12.6153
_cell_angle_alpha  90.000
_cell_angle_beta  105.989
_cell_angle_gamma  90.000
 
_shelx_F_squared_multiplier     1.000
 
loop_
 _refln_index_h
 _refln_index_k
 _refln_index_l
 _refln_F_squared_calc
 _refln_F_squared_meas
 _refln_F_squared_sigma
 _refln_observed_status
   2   0   0        8.98       13.97     11.14 o
   4   0   0     9756.70     8945.78    523.32 o
   6   0   0     1772.46     1674.23     80.53 o
   8   0   0      516.92      508.37     47.80 o
   1   1   0    10543.99    10616.30    319.57 o
   2   1   0     5317.17     4951.14    242.29 o
   3   1   0     5885.23     5572.57    475.41 o
   4   1   0     3885.20     3554.29    296.29 o
   5   1   0     3626.57     3612.91    144.30 o
   6   1   0      209.97      199.01     12.68 o
   7   1   0     1178.06     1195.13     56.27 o
   8   1   0      733.34      732.09     42.00 o
   9   1   0      132.06      136.84     23.14 o
   0   2   0    14065.19    14085.52    326.71 o
   1   2   0       31.02       22.80      3.46 o
   2   2   0       12.61       20.50      7.62 o
   3   2   0      102.92       83.72      7.18 o
   4   2   0     9461.59     9011.97    246.63 o
   5   2   0     1509.82     1457.62     70.35 o
   6   2   0     2055.74     1951.84    146.14 o
   7   2   0       26.87       31.08     19.34 o
   8   2   0     1641.22     1572.98     70.02 o
   9   2   0      333.70      331.77     41.50 o
   1   3   0      774.11      726.23     20.78 o
   2   3   0      615.41      534.45     24.60 o
   3   3   0     5706.02     5526.08    142.40 o
   4   3   0      626.06      595.18     22.99 o
   5   3   0      302.19      296.90     19.95 o
   6   3   0      442.59      414.14     27.61 o
   7   3   0     3285.71     3216.15    178.47 o
   8   3   0     1920.31     1982.88    123.68 o
   9   3   0      947.07      928.69     66.40 o
   0   4   0       61.28       96.97      4.97 o
   1   4   0     2572.49     2496.19     49.71 o
   2   4   0     8697.93     8294.07    196.48 o
   3   4   0     2488.73     2412.31     89.08 o
   4   4   0      338.91      297.74     16.76 o
   5   4   0        0.01       -5.90      6.13 o
   6   4   0      552.34      505.79     32.04 o
   7   4   0      664.35      621.70     58.22 o
   8   4   0     3026.61     3187.00    181.67 o
   1   5   0     5320.52     5091.14     98.82 o
   2   5   0      351.15      363.27     14.93 o
   3   5   0     7330.21     7127.57    197.00 o
   4   5   0      593.77      527.23     28.66 o
   5   5   0     3104.28     3001.01    111.52 o
   6   5   0     1396.79     1224.02     86.68 o
   7   5   0      875.07      868.25     70.86 o
   8   5   0        2.20       17.37     25.84 o
   0   6   0      698.92      610.36     20.98 o
   1   6   0      618.40      536.53     15.90 o
   2   6   0    12194.84    11778.17    247.01 o
   3   6   0     2098.62     1927.55     74.48 o
   4   6   0     2658.58     2581.05     97.32 o
   5   6   0       69.99       58.95     14.36 o
   6   6   0     2417.19     2450.43    144.86 o
   7   6   0        1.49       19.76     23.22 o
   8   6   0       53.95       30.89     30.89 o
   1   7   0    12675.79    12814.94    268.42 o
   2   7   0        5.66        2.57      6.49 o
   3   7   0      860.75      762.84     57.23 o
   4   7   0       46.91       37.67     12.86 o
   5   7   0     6828.81     6824.81    238.79 o
   6   7   0       38.34       12.90     23.35 o
   7   7   0        4.86       -4.85     23.19 o
   8   7   0       32.56       19.79     29.72 o
   0   8   0     3232.84     3146.40    112.27 o
   1   8   0      166.49      169.22      9.01 o
   2   8   0     4627.51     4580.61    111.55 o
   3   8   0     1462.63     1441.89     39.39 o
   4   8   0      908.94      870.62     43.44 o
   5   8   0      338.02      386.95     48.81 o
   6   8   0     2662.54     2724.63    161.13 o
   7   8   0      325.03      283.74     46.57 o
   1   9   0      662.73      660.46     32.76 o
   2   9   0        3.59        0.29      6.07 o
   3   9   0      220.63      209.50     13.79 o
   4   9   0      634.66      616.78     35.96 o
   5   9   0     2358.52     2341.72    141.11 o
   6   9   0        1.04        5.63     21.93 o
   7   9   0      262.03      315.34     51.78 o
   0  10   0        2.42        1.54      8.74 o
   1  10   0     2610.82     2468.14     91.36 o
   2  10   0     2368.48     2364.32     88.10 o
   3  10   0      439.68      427.01     20.75 o
   4  10   0      514.86      515.07     28.11 o
   5  10   0      369.09      357.29     49.42 o
   6  10   0     1319.47     1430.01    103.14 o
   1  11   0      805.05      832.60     39.46 o
   2  11   0       27.62       20.15     10.54 o
   3  11   0     2301.13     2302.57     87.81 o
   4  11   0      482.63      467.22     27.26 o
   0  12   0     1216.10     1249.47     77.69 o
   1  12   0      337.37      288.99     24.74 o
   2  12   0     3071.77     3117.58    116.14 o
   3  12   0        1.05        3.04     20.89 o
   4  12   0     1335.74     1321.03     57.53 o
   5  12   0      449.63      459.11     35.03 o
   1  13   0     2790.70     2730.88    105.60 o
   2  13   0      181.56      228.73     23.11 o
   3  13   0     2174.37     2238.01     89.68 o
   4  13   0      244.94      264.24     31.47 o
   0  14   0     3217.19     2958.18    163.27 o
   1  14   0       65.85       72.75     19.32 o
   2  14   0      156.24       93.60     33.22 o
  -9   0   1        1.56        3.95     20.15 o
  -7   0   1     4587.14     4344.17    223.04 o
  -5   0   1     6511.35     5954.94    289.57 o
  -3   0   1     7734.95     7098.17    336.24 o
   1   0   1    15591.54    15625.12    535.78 o
   3   0   1     9427.78     8289.55    288.15 o
   5   0   1     2748.12     2567.22    143.88 o
   7   0   1      156.97      141.47     30.37 o
  -9   1   1      604.06      562.06     35.60 o
  -8   1   1     1077.95     1127.64     53.38 o
  -7   1   1        2.81       -8.83     13.86 o
  -6   1   1     2809.54     2678.64     84.67 o
  -5   1   1      837.01      853.72     37.49 o
  -4   1   1     8760.13     8386.58    472.61 o
  -3   1   1     1398.13     1376.00     97.00 o
  -2   1   1    22466.18    22271.81    987.03 o
  -1   1   1        1.13        8.65      1.77 o
   0   1   1     8855.59     8757.41    439.93 o
   1   1   1     1521.88     1337.94     34.08 o
   2   1   1      212.13      163.74     13.02 o
   3   1   1     1671.57     1571.59     40.21 o
   4   1   1    14305.13    13905.58    369.42 o
   5   1   1      733.46      733.04     21.08 o
   6   1   1       81.61       85.97      9.75 o
   7   1   1        5.06       26.59     14.27 o
   8   1   1     1174.81     1188.64     59.76 o
   9   1   1       49.50      104.79     31.44 o
  -9   2   1      334.20      319.62     32.59 o
  -8   2   1       72.48      119.83     17.74 o
  -7   2   1     1840.70     1938.70    114.49 o
  -6   2   1       99.05       84.02     15.08 o
  -5   2   1      378.55      374.58     22.81 o
  -4   2   1     6252.18     6057.39    186.12 o
  -3   2   1     7708.98     7223.60    170.84 o
  -2   2   1    24638.72    24767.57    572.64 o
  -1   2   1     7509.65     7051.87    164.58 o
   0   2   1      109.92      112.49      3.17 o
   1   2   1     9503.52     9060.26    212.66 o
   2   2   1     2955.44     2916.20     72.24 o
   3   2   1     2308.18     2245.24     57.62 o
   4   2   1     2169.94     2102.09     62.98 o
   5   2   1     2042.63     2110.40     81.37 o
   6   2   1       10.96        2.89     10.22 o
   7   2   1     3515.27     3697.15    139.60 o
   8   2   1      302.00      341.47     46.23 o
   9   2   1      743.58      595.66     55.47 o
  -9   3   1       91.10      116.71     25.70 o
  -8   3   1     1340.13     1220.27     85.22 o
  -7   3   1      273.02      320.03     41.56 o
  -6   3   1      177.73      166.94     23.53 o
  -5   3   1     1681.62     1558.02     90.84 o
  -4   3   1     1277.65     1260.25     56.60 o
  -3   3   1       25.36       10.57      6.92 o
  -2   3   1     1005.80      981.59     27.34 o
  -1   3   1     1050.20     1129.03     78.54 o
   0   3   1     1019.30      949.46     17.05 o
   1   3   1     2172.32     2080.85     41.88 o
   2   3   1     9827.40     9671.72    271.81 o
   3   3   1      129.57      114.66      8.42 o
   4   3   1     3895.47     3776.92    108.29 o
   5   3   1       42.98       75.98     13.86 o
   6   3   1     4000.90     4156.17    197.31 o
   7   3   1      499.36      483.91     38.80 o
   8   3   1     2108.73     2153.76     91.67 o
  -8   4   1       45.11       57.64     27.01 o
  -7   4   1     1708.83     1630.15    103.82 o
  -6   4   1      911.78      833.30     41.59 o
  -5   4   1      971.57      943.65     33.89 o
  -4   4   1      361.52      322.54     17.03 o
  -3   4   1     2922.30     2770.20     80.38 o
  -2   4   1     1351.29     1411.25     53.30 o
  -1   4   1      152.74      149.13      5.65 o
   0   4   1     1936.58     1985.22     34.28 o
   1   4   1     6084.78     6149.57    118.68 o
   2   4   1      529.22      484.90     20.34 o
   3   4   1     7435.98     7192.87    214.18 o
   4   4   1      309.37      304.31     22.09 o
   5   4   1     1585.39     1507.78     49.73 o
   6   4   1       33.43       60.32     28.82 o
   7   4   1     3269.90     3339.21    188.82 o
   8   4   1       25.90       58.64     31.28 o
  -8   5   1      608.16      545.43     55.18 o
  -7   5   1        5.73       -5.50     19.63 o
  -6   5   1     1712.07     1703.05    106.70 o
  -5   5   1      550.80      524.74     29.25 o
  -4   5   1     3034.04     2910.56     86.14 o
  -3   5   1      998.41      970.29     33.58 o
  -2   5   1     7531.28     7357.02    250.19 o
  -1   5   1     7148.14     7331.70    140.65 o
   0   5   1     5166.44     5242.95     87.57 o
   1   5   1      264.08      255.07      8.95 o
   2   5   1     7243.79     6899.35    173.70 o
   3   5   1     9246.78     8891.03    370.66 o
   4   5   1      389.66      420.40     25.08 o
   5   5   1      667.34      641.19     41.03 o
   6   5   1     5079.37     5129.42    270.45 o
   7   5   1      418.07      501.83     59.12 o
   8   5   1      324.98      349.79     53.11 o
  -8   6   1        0.12      -25.13     25.13 o
  -7   6   1     1178.36     1113.92     82.15 o
  -6   6   1       17.68       -2.43     21.31 o
  -5   6   1     5625.19     5665.58    198.87 o
  -4   6   1       36.76        0.36     12.00 o
  -3   6   1     4166.33     4015.76    141.81 o
  -2   6   1      865.63      825.68     25.18 o
  -1   6   1    19056.71    18630.40    387.04 o
   0   6   1      332.21      363.03      9.47 o
   1   6   1     4408.57     4253.34     92.43 o
   2   6   1      249.30      246.34     10.18 o
   3   6   1     2342.31     2207.50     84.33 o
   4   6   1     2067.66     2000.75     79.12 o
   5   6   1      476.90      512.35     31.09 o
   6   6   1      384.84      424.53     53.14 o
   7   6   1      159.51      170.32     37.29 o
   8   6   1      104.72      113.01     39.01 o
  -8   7   1      370.06      331.35     52.27 o
  -7   7   1       59.25       57.96     27.91 o
  -6   7   1     5567.26     5765.38    297.91 o
  -5   7   1        4.24       -3.10     26.51 o
  -4   7   1     1562.10     1479.45     62.02 o
  -3   7   1       28.73       30.43      9.85 o
  -2   7   1     6060.05     5645.05    134.98 o
  -1   7   1      117.02      136.66      8.08 o
   0   7   1     7504.59     7717.20    184.63 o
   1   7   1     3218.22     3293.97     73.52 o
   2   7   1     5720.82     5511.64    132.35 o
   3   7   1      114.55      113.90     24.37 o
   4   7   1      847.96      857.08     42.31 o
   5   7   1      389.63      395.62     51.81 o
   6   7   1     1029.51     1089.02     85.00 o
   7   7   1       76.42       56.21     30.63 o
   8   7   1       17.73        7.54     28.98 o
  -7   8   1      251.18      276.98     46.44 o
  -6   8   1      233.86      204.37     38.68 o
  -5   8   1     4698.99     4753.96    172.01 o
  -4   8   1       20.76        6.41     11.63 o
  -3   8   1      247.19      267.03     29.13 o
  -2   8   1        1.46       -3.06      3.94 o
  -1   8   1     7220.25     7201.99    153.88 o
   0   8   1        2.53        3.59      2.58 o
   1   8   1      596.06      581.27     18.11 o
   2   8   1      765.72      769.25     23.99 o
   3   8   1     3144.79     3236.36     81.42 o
   4   8   1      493.91      488.71     44.65 o
   5   8   1     2964.65     2976.32    171.19 o
   6   8   1       65.73       33.64     25.81 o
   7   8   1      219.44      285.10     49.68 o
  -7   9   1       24.52       23.64     25.94 o
  -6   9   1      915.23      876.72     72.29 o
  -5   9   1      235.96      226.66     38.71 o
  -4   9   1      483.45      436.83     49.78 o
  -3   9   1       82.88       87.68      8.33 o
  -2   9   1     1645.16     1653.16     45.03 o
  -1   9   1      985.22      985.70     40.75 o
   0   9   1      544.14      578.45     23.79 o
   1   9   1      524.22      520.69     20.91 o
   2   9   1     2199.54     2220.39     58.52 o
   3   9   1     2571.87     2514.52     76.96 o
   4   9   1      931.28      920.78     46.86 o
   5   9   1      223.61      233.03     41.08 o
   6   9   1     2121.39     2107.01    135.90 o
   7   9   1      160.57      164.72     41.82 o
  -6  10   1        0.97      -12.55     20.93 o
  -5  10   1      313.21      335.01     46.67 o
  -4  10   1       17.79       10.50      6.83 o
  -3  10   1      333.73      351.83     18.19 o
  -2  10   1      143.65      118.41     13.28 o
  -1  10   1      618.01      544.12     28.13 o
   0  10   1       41.70       41.32      8.85 o
   1  10   1     1986.91     1867.18     72.01 o
   2  10   1       57.62       41.87     11.39 o
   3  10   1     1685.37     1710.81     56.40 o
   4  10   1        1.46        8.39      8.41 o
   5  10   1     1920.89     1929.35    124.68 o
   6  10   1      220.67      191.99     41.79 o
  -4  11   1     1475.43     1463.28     60.16 o
  -3  11   1      165.52      177.92     16.44 o
  -2  11   1      898.77      865.79     40.21 o
  -1  11   1       91.88       93.59     14.33 o
   0  11   1      755.94      682.31     34.32 o
   1  11   1     1781.94     1707.69     68.41 o
   2  11   1     3650.34     3789.66    138.99 o
   3  11   1       92.31       87.97     13.99 o
   4  11   1      294.90      298.89     41.92 o
   5  11   1     1292.34     1262.67     71.32 o
  -5  12   1      897.28      945.45     56.96 o
  -4  12   1      544.24      558.62     31.69 o
  -3  12   1     4613.23     4703.83    167.84 o
  -2  12   1      530.17      518.02     44.49 o
  -1  12   1      938.54      857.10     41.97 o
   0  12   1       36.26       25.00     12.31 o
   1  12   1     2098.80     2012.18     80.16 o
   2  12   1      239.54      261.20     22.04 o
   3  12   1      555.34      554.14     31.90 o
   4  12   1       70.69       60.74     19.44 o
   5  12   1      910.38      814.78     52.75 o
  -4  13   1     2356.60     2466.92    132.09 o
  -3  13   1       82.83       90.66     20.00 o
  -2  13   1     1500.76     1483.16     64.53 o
  -1  13   1        0.83       -6.07     14.07 o
   0  13   1     2948.77     2905.70    111.30 o
   1  13   1      142.11      121.16     20.00 o
   2  13   1      643.32      599.61     34.93 o
   3  13   1      140.00      130.43     35.00 o
   4  13   1     1021.84     1094.35     69.25 o
  -2  14   1       91.03       58.12     30.24 o
  -1  14   1     1257.22     1262.30     87.70 o
   0  14   1      520.00      518.83     35.68 o
   1  14   1     1069.02     1094.61    100.36 o
   2  14   1       91.72       28.14     26.84 o
  -8   0   2      893.29      902.14     62.75 o
  -6   0   2     8752.07     8297.80    398.11 o
  -4   0   2     6886.01     6786.41    312.50 o
  -2   0   2      672.98      634.76     34.67 o
   0   0   2    25417.83    26602.61    614.66 o
   2   0   2     1034.69     1112.56     87.16 o
   4   0   2     4123.77     3702.73    129.63 o
   6   0   2      115.85       66.40     25.20 o
   8   0   2     1819.32     1913.08    122.61 o
  -9   1   2      160.18      164.22     20.77 o
  -8   1   2       26.38       32.66     13.26 o
  -7   1   2     6819.37     6443.25    223.35 o
  -6   1   2        1.32        4.30     21.70 o
  -5   1   2     1804.62     1715.14     64.51 o
  -4   1   2      442.01      470.82     23.07 o
  -3   1   2    12547.04    11977.21    481.81 o
  -2   1   2     3298.79     3291.68     91.19 o
  -1   1   2    17961.66    18426.61    349.27 o
   0   1   2        2.69        0.83      1.13 o
   1   1   2     6590.95     6666.93    128.13 o
   2   1   2     5337.26     5112.77     99.09 o
   3   1   2     2908.22     2677.67     73.83 o
   4   1   2      320.80      311.65     13.31 o
   5   1   2     2094.61     1962.46     47.34 o
   6   1   2      155.51      137.42     18.25 o
   7   1   2      384.93      342.50     36.74 o
   8   1   2        0.04       41.84     30.40 o
  -9   2   2      168.12      162.30     23.42 o
  -8   2   2      706.25      712.93     37.46 o
  -7   2   2      114.51       71.87     22.35 o
  -6   2   2     1180.46     1166.43     74.16 o
  -5   2   2      667.04      664.62     31.78 o
  -4   2   2     5329.96     5298.54    145.76 o
  -3   2   2     4446.93     4318.84    103.99 o
  -2   2   2       47.18       83.33      7.86 o
  -1   2   2        0.76       -1.87      1.87 o
   0   2   2    18188.33    19214.50    314.76 o
   1   2   2     6300.51     6544.17    126.13 o
   2   2   2     7032.80     7055.98    160.30 o
   3   2   2     1170.77     1167.25     31.66 o
   4   2   2     5003.13     4792.12    116.25 o
   5   2   2       13.88       33.46      6.75 o
   6   2   2     1408.75     1510.59     68.32 o
   7   2   2        0.10       40.58     17.26 o
   8   2   2     1628.47     1701.40     79.34 o
  -9   3   2      658.88      579.00     52.75 o
  -8   3   2      395.59      364.34     43.15 o
  -7   3   2      179.39      225.30     34.12 o
  -6   3   2      250.72      223.57     22.18 o
  -5   3   2      474.69      450.73     21.86 o
  -4   3   2      193.17      249.93     17.50 o
  -3   3   2     6364.67     6228.11    148.48 o
  -2   3   2      308.95      274.61     10.97 o
  -1   3   2       23.45       29.70      6.13 o
   0   3   2     4233.17     4301.48     72.00 o
   1   3   2    18063.42    18188.14    344.83 o
   2   3   2     2516.68     2561.53     88.34 o
   3   3   2     4393.21     4219.40    142.40 o
   4   3   2       70.36       84.93      9.10 o
   5   3   2     6903.35     6972.87    167.93 o
   6   3   2      107.88      147.62     29.61 o
   7   3   2     3485.78     3530.57    136.01 o
   8   3   2       22.52       31.01     19.15 o
  -8   4   2     1210.34     1164.44     81.83 o
  -7   4   2        0.00      -15.46     15.46 o
  -6   4   2        2.61       -5.38     10.72 o
  -5   4   2      104.51       88.60     10.96 o
  -4   4   2     7426.98     7418.81    243.01 o
  -3   4   2       37.19       49.81      7.42 o
  -2   4   2     3382.12     3341.19     81.90 o
  -1   4   2     1653.95     1627.98     33.56 o
   0   4   2     6119.71     6122.09    101.87 o
   1   4   2       33.77       41.89      3.81 o
   2   4   2    14501.88    14924.16    370.84 o
   3   4   2     2382.23     2257.98     70.54 o
   4   4   2     2202.90     2151.98     70.34 o
   5   4   2      664.34      669.19     34.58 o
   6   4   2     5264.20     5597.10    198.82 o
   7   4   2       49.84       67.23     19.91 o
   8   4   2      966.18      920.00     51.98 o
  -8   5   2      443.18      407.13     45.93 o
  -7   5   2      265.99      219.03     37.13 o
  -6   5   2      430.36      406.97     44.08 o
  -5   5   2     2456.88     2381.48    114.80 o
  -4   5   2      661.57      590.67     24.68 o
  -3   5   2     3536.08     3523.09    101.00 o
  -2   5   2     1452.85     1400.02     51.89 o
  -1   5   2     3795.88     3564.57     70.29 o
   0   5   2      415.28      408.02      9.55 o
   1   5   2     6596.30     6729.00    130.49 o
   2   5   2     2028.15     1981.75     42.34 o
   3   5   2      846.35      773.93     37.05 o
   4   5   2       95.24      119.44     15.08 o
   5   5   2     1384.75     1439.76     78.71 o
   6   5   2       61.92      105.70     33.90 o
   7   5   2     1158.63     1257.82     94.80 o
   8   5   2       13.38       38.93     19.28 o
  -8   6   2     1687.89     1771.45    114.72 o
  -7   6   2        2.11       -9.22     16.53 o
  -6   6   2     4581.26     4524.48    236.85 o
  -5   6   2      272.04      266.50     22.32 o
  -4   6   2     3387.58     3183.47    132.43 o
  -3   6   2     2285.38     2141.77     80.55 o
  -2   6   2    12724.72    12556.24    262.74 o
  -1   6   2      164.02      171.62     12.76 o
   0   6   2      818.94      848.71     20.07 o
   1   6   2      170.42      183.72     13.22 o
   2   6   2     3764.79     3693.82     90.46 o
   3   6   2      990.83      930.16     40.46 o
   4   6   2     1061.80     1084.10     49.78 o
   5   6   2      428.26      393.48     53.56 o
   6   6   2      508.02      528.97     58.93 o
   7   6   2      578.45      662.35     66.34 o
   8   6   2       48.99       17.82     34.45 o
  -8   7   2      275.80      237.49     44.25 o
  -7   7   2     1441.11     1540.91    102.59 o
  -6   7   2        1.20       11.51     19.86 o
  -5   7   2     7362.13     7032.22    376.57 o
  -4   7   2       45.94       45.57     12.67 o
  -3   7   2     1174.44     1095.70     47.21 o
  -2   7   2      549.86      503.50     16.91 o
  -1   7   2     9316.95     9160.58    193.43 o
   0   7   2      558.23      525.41     25.26 o
   1   7   2       40.18       48.40      6.67 o
   2   7   2      137.50      140.83      8.90 o
   3   7   2     3112.15     3087.71     77.75 o
   4   7   2     1014.57     1021.33     48.51 o
   5   7   2      937.37      975.17     77.78 o
   6   7   2        4.54       -4.17     23.74 o
   7   7   2       30.94       50.20     30.05 o
  -8   8   2      305.33      247.84     45.51 o
  -7   8   2       31.16        2.46     22.74 o
  -6   8   2     2656.01     2667.71    154.73 o
  -5   8   2       62.30       40.97     15.85 o
  -4   8   2        2.87        9.78     11.59 o
  -3   8   2      753.33      766.28     44.52 o
  -2   8   2     9533.17     9392.75    221.95 o
  -1   8   2     1537.09     1545.40     38.07 o
   0   8   2     1416.06     1502.06     42.04 o
   1   8   2      195.61      208.46     10.13 o
   2   8   2     1762.65     1774.98     47.79 o
   3   8   2       64.38       68.80      9.13 o
   4   8   2     1826.26     1814.98     76.15 o
   5   8   2      154.35      162.17     36.68 o
   6   8   2     1021.23     1061.14     86.91 o
   7   8   2       35.61       92.82     35.00 o
  -7   9   2       91.46       48.13     27.49 o
  -6   9   2      159.33      164.08     35.58 o
  -5   9   2     1157.24     1126.92     81.31 o
  -4   9   2       33.57       72.33     15.71 o
  -3   9   2      176.08      175.08     10.64 o
  -2   9   2      252.82      269.43     13.19 o
  -1   9   2     6599.27     6598.44    158.83 o
   0   9   2       42.04       47.22      5.23 o
   1   9   2     2375.25     2351.74     61.30 o
   2   9   2      847.83      865.63     27.59 o
   3   9   2     5073.07     5212.75    149.39 o
   4   9   2       14.95       14.52     11.15 o
   5   9   2     1672.99     1712.88    115.95 o
   6   9   2       58.70       33.80     30.50 o
  -7  10   2       62.94       41.08     29.98 o
  -6  10   2      225.74      143.28     34.54 o
  -5  10   2       39.60       44.57     24.06 o
  -4  10   2      576.00      556.54     34.28 o
  -3  10   2      199.43      164.35     13.08 o
  -2  10   2      692.58      604.53     30.45 o
  -1  10   2       14.14        1.46      8.55 o
   0  10   2      874.50      940.01     31.95 o
   1  10   2      160.87      200.08     18.03 o
   2  10   2     3813.68     3736.38    133.59 o
   3  10   2      339.31      358.01     23.05 o
   4  10   2     1665.36     1639.88     56.02 o
   5  10   2      555.43      559.03     38.41 o
  -4  11   2       62.36       60.57     12.38 o
  -3  11   2     2247.08     2151.96     82.87 o
  -2  11   2      452.21      402.10     24.40 o
  -1  11   2      204.96      214.91     19.91 o
   0  11   2      362.86      318.24     22.50 o
   1  11   2     3451.59     3307.24    120.97 o
   2  11   2      777.40      780.58     38.24 o
   3  11   2     1782.22     1934.59     76.70 o
   4  11   2      138.56      135.22     17.95 o
   5  11   2      798.56      862.46     54.85 o
  -5  12   2       44.86       36.97     12.61 o
  -4  12   2     2451.30     2511.77    109.97 o
  -3  12   2      743.97      707.61     36.83 o
  -2  12   2     1164.37     1174.40     52.30 o
  -1  12   2       96.75       53.97     14.40 o
   0  12   2     2362.20     2255.51     88.25 o
   1  12   2      749.26      737.23     38.51 o
   2  12   2      894.64      889.20     43.45 o
   3  12   2       55.82       56.89     14.99 o
   4  12   2        6.15       16.88     17.53 o
  -4  13   2       39.28       21.22     15.69 o
  -3  13   2     1918.68     1891.79     78.46 o
  -2  13   2      545.00      543.31     32.80 o
  -1  13   2      641.28      658.06     59.85 o
   0  13   2      677.77      643.89     37.19 o
   1  13   2     1182.59     1192.53     55.71 o
   2  13   2       58.87       64.71     15.83 o
   3  13   2      212.17      184.32     46.77 o
  -2  14   2     1062.55     1001.04     75.68 o
  -1  14   2      578.27      501.24     43.65 o
   0  14   2      955.86      910.59     48.77 o
   1  14   2       55.90       35.24     17.61 o
   2  14   2      172.60      137.52     34.06 o
  -9   0   3      299.39      287.40     35.03 o
  -7   0   3     9256.33     8638.21    414.25 o
  -5   0   3      456.71      480.56     23.02 o
  -3   0   3    22262.07    22370.71    732.56 o
  -1   0   3      401.89      393.31     12.22 o
   1   0   3        4.90       16.73      3.53 o
   3   0   3     2426.11     2481.98    101.97 o
   5   0   3      128.80      146.50     19.94 o
   7   0   3      989.26     1010.07     80.18 o
  -9   1   3      134.97      121.26     29.34 o
  -8   1   3     1624.11     1597.75     65.71 o
  -7   1   3       34.85       44.64     14.06 o
  -6   1   3     3286.63     3047.15    156.96 o
  -5   1   3       19.68        4.71     10.25 o
  -4   1   3      961.02      966.76     96.12 o
  -3   1   3     8436.31     8267.37    198.62 o
  -2   1   3    14994.91    14949.73    283.00 o
  -1   1   3      154.35      148.54      4.57 o
   0   1   3     3203.08     3228.18     54.86 o
   1   1   3     2851.28     3049.31     68.30 o
   2   1   3      348.18      342.86     11.82 o
   3   1   3      447.63      383.29     13.06 o
   4   1   3     8003.72     7868.84    188.22 o
   5   1   3      260.83      237.90     12.33 o
   6   1   3       14.78       41.16     17.43 o
   7   1   3       36.13       52.04     18.75 o
   8   1   3     3380.39     3532.84    143.18 o
  -9   2   3      257.49      270.91     23.57 o
  -8   2   3       75.83       47.64     18.92 o
  -7   2   3     1958.26     1809.46    103.98 o
  -6   2   3      622.39      601.05     31.63 o
  -5   2   3      961.02      968.73     41.16 o
  -4   2   3      210.58      218.20     11.44 o
  -3   2   3     8892.17     8899.29    209.01 o
  -2   2   3     8695.57     8786.31    205.53 o
  -1   2   3     5595.00     5609.60    100.06 o
   0   2   3     4138.08     4385.67     73.79 o
   1   2   3    16850.40    17624.16    309.36 o
   2   2   3     2025.11     1973.24     38.66 o
   3   2   3     4637.57     4486.23     97.10 o
   4   2   3     2609.65     2585.88     66.63 o
   5   2   3     3056.73     3038.80     78.65 o
   6   2   3        1.26        9.36     16.99 o
   7   2   3     1035.10      949.99     54.62 o
   8   2   3      155.43      161.12     28.87 o
  -9   3   3      374.67      364.50     44.18 o
  -8   3   3       63.85       58.06     20.34 o
  -7   3   3       16.59        4.14     15.85 o
  -6   3   3     1169.61     1158.74     50.61 o
  -5   3   3        8.32      -11.43     11.43 o
  -4   3   3     4105.48     3880.65    114.51 o
  -3   3   3     2256.52     2377.28     60.11 o
  -2   3   3     5177.78     5239.34    124.82 o
  -1   3   3     1906.31     1997.43     40.54 o
   0   3   3    29242.37    30595.11    499.64 o
   1   3   3     4701.01     4785.50     80.92 o
   2   3   3     3473.02     3187.67     66.70 o
   3   3   3      330.14      331.54     11.48 o
   4   3   3     6305.76     6464.50    138.86 o
   5   3   3      130.66      143.20     11.46 o
   6   3   3     3566.32     3721.97    195.74 o
   7   3   3      118.65       90.94     20.37 o
   8   3   3      386.01      388.50     39.02 o
  -9   4   3      433.90      396.69     48.19 o
  -8   4   3      424.56      434.46     44.96 o
  -7   4   3       21.72       14.49     19.28 o
  -6   4   3      763.19      746.01     38.12 o
  -5   4   3     6060.05     6094.83    186.88 o
  -4   4   3     9942.15     9882.77    269.95 o
  -3   4   3     2342.73     2262.85     66.86 o
  -2   4   3      658.44      637.10     20.04 o
  -1   4   3     7689.36     7922.89    151.89 o
   0   4   3     1461.87     1453.04     28.91 o
   1   4   3    12406.23    12762.88    247.65 o
   2   4   3      380.07      384.08     11.96 o
   3   4   3     4748.01     4877.30    105.59 o
   4   4   3      287.37      296.25     12.50 o
   5   4   3     6769.15     7171.19    200.89 o
   6   4   3      303.01      303.62     27.89 o
   7   4   3      757.49      751.68     45.50 o
   8   4   3      126.68      128.10     26.63 o
  -8   5   3     1147.30     1066.57     76.78 o
  -7   5   3      514.10      478.64     46.32 o
  -6   5   3     3293.74     3080.82    166.82 o
  -5   5   3      102.57       86.84     13.78 o
  -4   5   3     3375.23     3308.97     96.58 o
  -3   5   3     1494.37     1473.25     46.84 o
  -2   5   3      529.71      526.28     15.47 o
  -1   5   3       90.09      115.02      7.67 o
   0   5   3     5832.86     6144.44    102.95 o
   1   5   3      221.37      224.53     11.18 o
   2   5   3     4306.43     4083.36     99.87 o
   3   5   3      747.24      744.75     23.01 o
   4   5   3      570.18      575.64     19.49 o
   5   5   3     2923.50     3102.60    132.57 o
   6   5   3     2464.17     2739.31    107.59 o
   7   5   3       38.05       45.09     20.06 o
   8   5   3       47.42       16.11     28.17 o
  -8   6   3      789.84      770.60     65.66 o
  -7   6   3      946.49      948.33     70.80 o
  -6   6   3     1487.79     1368.17     89.01 o
  -5   6   3     4157.93     4136.42    148.24 o
  -4   6   3      972.55      929.51     42.10 o
  -3   6   3      768.92      760.66     35.38 o
  -2   6   3        0.94       -3.55      3.55 o
  -1   6   3     7132.66     7177.56    153.22 o
   0   6   3      173.91      181.83      9.02 o
   1   6   3       62.02       64.73      7.68 o
   2   6   3        1.57        3.45      4.03 o
   3   6   3     2985.04     2982.92     75.55 o
   4   6   3      115.11      116.93     15.07 o
   5   6   3      106.12       56.06     75.75 o
   6   6   3       46.52      102.14     36.19 o
   7   6   3     1119.37     1270.62    100.23 o
  -8   7   3     2062.49     2216.07    135.84 o
  -7   7   3        5.37        7.02     20.63 o
  -6   7   3     1759.83     1731.06    107.64 o
  -5   7   3       51.50       27.19     14.60 o
  -4   7   3     1859.41     1820.57     72.77 o
  -3   7   3       20.45       28.81     11.43 o
  -2   7   3     7225.18     7090.64    168.79 o
  -1   7   3      399.87      361.38     16.00 o
   0   7   3       62.31       59.61      5.28 o
   1   7   3       17.52       18.62      4.83 o
   2   7   3     3675.19     3709.96     92.27 o
   3   7   3       67.09       80.17      7.95 o
   4   7   3        3.13        9.02      6.02 o
   5   7   3        0.50       17.26     12.78 o
   6   7   3     1015.53     1184.43     55.38 o
   7   7   3      333.78      440.48     62.03 o
  -8   8   3      207.58      195.48     40.30 o
  -7   8   3      977.91      993.77     77.17 o
  -6   8   3        5.54       20.57     19.70 o
  -5   8   3     2595.73     2535.30    132.62 o
  -4   8   3     1374.68     1302.73     57.21 o
  -3   8   3      587.78      592.92     19.89 o
  -2   8   3      395.23      394.66     15.64 o
  -1   8   3     4976.60     5111.48    130.54 o
   0   8   3      718.10      702.89     39.19 o
   1   8   3      195.41      194.80     16.14 o
   2   8   3      677.06      688.57     23.14 o
   3   8   3     6860.90     6926.97    167.70 o
   4   8   3      763.62      795.32     31.95 o
   5   8   3       64.41       47.25     27.07 o
   6   8   3      249.46      245.69     23.02 o
   7   8   3     1077.41     1358.24    107.22 o
  -7   9   3       62.15       61.06     28.30 o
  -6   9   3      376.43      412.47     46.57 o
  -5   9   3       23.57       -0.65     19.50 o
  -4   9   3     1418.57     1389.17     61.23 o
  -3   9   3     1886.15     1843.00     50.10 o
  -2   9   3     3335.21     3475.71     87.75 o
  -1   9   3       87.43       87.94      8.92 o
   0   9   3     1742.25     1730.56     62.17 o
   1   9   3      216.46      238.18     12.82 o
   2   9   3    10699.53    10992.13    302.22 o
   3   9   3      304.60      330.87     26.75 o
   4   9   3     1851.96     1937.63     63.93 o
   5   9   3      494.73      538.44     33.30 o
   6   9   3     1651.02     1880.31     80.17 o
  -7  10   3       20.78      -15.17     22.28 o
  -6  10   3     1011.02      922.78     74.49 o
  -5  10   3     1614.21     1665.30    107.22 o
  -4  10   3      819.46      794.41     31.30 o
  -3  10   3     1072.48     1042.46     37.62 o
  -2  10   3      761.11      717.31     34.38 o
  -1  10   3     5432.42     5113.92    178.12 o
   0  10   3      208.62      209.45     30.03 o
   1  10   3     4113.15     4020.50    142.96 o
   2  10   3       39.09       36.07     11.59 o
   3  10   3      979.61      990.51     45.12 o
   4  10   3        0.01       12.98     10.99 o
   5  10   3     2131.67     2329.04    122.71 o
   6  10   3       56.57       39.56     22.70 o
  -4  11   3     2868.23     2908.51    107.84 o
  -3  11   3      164.30      173.80     17.57 o
  -2  11   3      760.24      723.49     35.99 o
  -1  11   3       30.80       31.33     16.69 o
   0  11   3     3470.79     3319.27    121.77 o
   1  11   3      134.60      153.17     18.07 o
   2  11   3     1170.50     1108.23     49.74 o
   3  11   3      719.72      733.79     37.80 o
   4  11   3     1141.24     1080.45     67.37 o
   5  11   3      168.81      155.02     27.14 o
  -5  12   3     1210.84     1159.56     66.53 o
  -4  12   3       77.10       79.13     15.09 o
  -3  12   3      694.35      717.24     37.42 o
  -2  12   3      970.07      882.92     42.96 o
  -1  12   3      251.33      261.27     23.50 o
   0  12   3      183.22      206.40     44.37 o
   1  12   3     2079.19     2033.04    106.55 o
   2  12   3      563.05      583.31     33.44 o
   3  12   3        6.45       16.34     13.24 o
   4  12   3      359.79      315.57     33.80 o
  -4  13   3     1207.81     1214.83     73.81 o
  -3  13   3       34.13       34.06     13.78 o
  -2  13   3      194.00      180.97     20.63 o
  -1  13   3      249.15      257.33     25.60 o
   0  13   3      556.44      567.72     34.57 o
   1  13   3      221.13      227.31     24.87 o
   2  13   3       10.79       24.54     13.84 o
   3  13   3      134.88      173.65     35.61 o
  -2  14   3       47.56       36.26     30.24 o
  -1  14   3      449.86      404.64     32.36 o
   0  14   3      370.55      360.38     31.01 o
   1  14   3      502.76      474.66     48.84 o
  -8   0   4     1089.16     1042.09     64.88 o
  -6   0   4     2334.10     2316.04    130.54 o
  -4   0   4      708.24      698.47     29.47 o
  -2   0   4    11393.27    10975.16    295.25 o
   0   0   4      471.42      413.31     19.33 o
   2   0   4     6207.71     6285.65    175.35 o
   4   0   4      965.35      881.04     40.24 o
   6   0   4     1027.81     1008.71     78.37 o
   8   0   4     3500.79     3929.79    225.30 o
  -9   1   4      341.50      354.05     24.17 o
  -8   1   4      255.04      269.28     20.25 o
  -7   1   4     4356.79     4289.65    150.52 o
  -5   1   4        2.51        8.95      7.72 o
  -4   1   4      864.73      838.60     35.12 o
  -3   1   4    10833.69    10708.21    223.55 o
  -2   1   4      762.45      765.90     17.69 o
  -1   1   4     1325.16     1414.21     25.90 o
   0   1   4       49.33       47.15      3.47 o
   1   1   4     9207.04     9639.94    185.48 o
   2   1   4     1369.65     1491.79     57.14 o
   3   1   4      752.49      690.52     19.57 o
   4   1   4     3191.06     3149.86     76.11 o
   5   1   4     2592.35     2646.12     83.35 o
   6   1   4       11.43       47.95     19.10 o
   7   1   4     1379.46     1328.50     79.18 o
   8   1   4      372.33      387.69     42.26 o
  -9   2   4     1014.40      980.24     45.09 o
  -8   2   4      309.82      271.45     30.56 o
  -7   2   4      127.50      132.09     23.42 o
  -6   2   4     4709.62     4436.15    221.52 o
  -5   2   4     2754.87     2811.40    194.85 o
  -4   2   4     6636.64     6635.88    343.13 o
  -3   2   4      390.71      387.43     42.45 o
  -2   2   4     4594.30     4729.07     92.20 o
  -1   2   4     1037.49     1095.76     20.91 o
   0   2   4     3011.61     3031.76     52.59 o
   1   2   4      190.87      239.79     11.68 o
   2   2   4     9569.56     9710.85    187.12 o
   3   2   4     5682.21     5577.84    128.73 o
   4   2   4     5697.86     5399.86    179.15 o
   5   2   4       18.97       15.47      7.49 o
   6   2   4      713.42      718.95     36.07 o
   7   2   4      629.83      602.76     46.41 o
   8   2   4      570.91      571.79     56.57 o
  -9   3   4      463.49      429.06     42.50 o
  -8   3   4      100.71       84.77     21.64 o
  -7   3   4     1189.40     1120.00     72.38 o
  -6   3   4      131.97      119.00     33.10 o
  -5   3   4     5145.33     5162.65    266.00 o
  -4   3   4     1315.08     1389.09     44.17 o
  -3   3   4     6459.94     6603.56    157.32 o
  -2   3   4     1069.47     1133.92     25.42 o
  -1   3   4    16030.04    16631.13    291.61 o
   0   3   4     3466.10     3694.44     63.80 o
   1   3   4    23197.85    25425.97    445.40 o
   2   3   4      692.53      709.81     19.67 o
   3   3   4     1379.63     1399.18     34.49 o
   4   3   4     1243.55     1202.91     31.26 o
   5   3   4     3709.86     3883.07    115.67 o
   6   3   4     1362.28     1367.26     66.38 o
   7   3   4      160.41      129.70     27.64 o
   8   3   4      285.60      181.54     42.34 o
  -9   4   4        4.16      -13.33     17.92 o
  -8   4   4      319.89      275.98     38.26 o
  -7   4   4      458.25      414.41     40.43 o
  -6   4   4      836.25      881.44     54.82 o
  -5   4   4       52.75       61.60     13.82 o
  -4   4   4     6010.67     5931.53    169.60 o
  -3   4   4     1598.32     1662.86     90.82 o
  -2   4   4     7849.24     8009.56    154.39 o
  -1   4   4        0.67        0.27      2.09 o
   0   4   4    16713.80    17001.27    279.39 o
   1   4   4      144.76      168.86      9.28 o
   2   4   4     2184.92     2261.10     58.61 o
   3   4   4      427.82      454.28     16.78 o
   4   4   4     3027.08     3083.85     79.13 o
   5   4   4      724.44      784.12     49.39 o
   6   4   4     1219.39     1250.28     61.55 o
   7   4   4      292.98      278.11     34.82 o
  -8   5   4      148.62      123.29     29.04 o
  -7   5   4      686.98      596.14     51.07 o
  -6   5   4       42.50       35.51     19.73 o
  -5   5   4     6128.67     6051.73    209.04 o
  -4   5   4     4964.18     4762.42    166.16 o
  -3   5   4     1507.08     1492.89     58.42 o
  -2   5   4     1624.42     1674.24     52.42 o
  -1   5   4     7077.14     7345.46    221.69 o
   0   5   4      511.07      564.53     15.48 o
   1   5   4     2323.60     2493.90     52.36 o
   2   5   4     1542.76     1523.69     41.75 o
   3   5   4     3033.23     3002.18     76.65 o
   4   5   4      796.57      843.54     29.37 o
   5   5   4     2042.28     2155.94     88.65 o
   6   5   4       47.46       54.48     19.09 o
   7   5   4     1242.45     1342.21     67.37 o
  -8   6   4     2780.82     2733.17    156.31 o
  -7   6   4       67.84       36.26     19.96 o
  -6   6   4      312.13      344.03     37.42 o
  -5   6   4       25.81       10.31     10.93 o
  -4   6   4     1402.93     1392.79     57.49 o
  -3   6   4      104.92       99.28     13.58 o
  -2   6   4      443.02      442.51     15.89 o
  -1   6   4     1136.11     1184.06     36.90 o
   0   6   4       82.64       99.99      6.37 o
   1   6   4      531.54      529.96     19.85 o
   2   6   4     2002.60     2066.52     54.67 o
   3   6   4      993.96     1017.02     30.94 o
   4   6   4     1412.15     1476.89     42.51 o
   5   6   4       87.39       96.64     17.90 o
   6   6   4     2012.37     2242.96     93.66 o
   7   6   4       64.31       92.23     23.23 o
  -8   7   4       72.23       54.37     28.85 o
  -7   7   4     1151.97     1120.33     80.24 o
  -6   7   4      316.92      333.52     41.20 o
  -5   7   4      633.78      615.97     39.15 o
  -4   7   4        4.22       -1.62      9.56 o
  -3   7   4      598.79      608.17     19.90 o
  -2   7   4      535.25      512.03     18.21 o
  -1   7   4     4025.34     4157.50    111.42 o
   0   7   4      364.74      421.75     14.60 o
   1   7   4        8.37       24.60      5.67 o
   2   7   4     1152.65     1186.56     34.79 o
   3   7   4     4935.10     5067.08    125.32 o
   4   7   4        0.76        6.27      9.78 o
   5   7   4       56.29       52.59     15.29 o
   6   7   4      200.11      207.65     27.91 o
   7   7   4     2930.42     3183.10    127.99 o
  -8   8   4     2128.18     2298.58    141.31 o
  -7   8   4       81.16       67.89     27.23 o
  -6   8   4      312.80      354.19     43.57 o
  -5   8   4      689.66      720.80     39.33 o
  -4   8   4     1985.30     2055.72    108.06 o
  -3   8   4      109.21      114.76      9.43 o
  -2   8   4     4915.45     4919.48    120.48 o
  -1   8   4      489.23      515.62     21.33 o
   0   8   4     1678.23     1751.88     68.83 o
   1   8   4      302.01      308.35     17.92 o
   2   8   4     3266.61     3326.83     85.09 o
   3   8   4      390.29      417.65     24.10 o
   4   8   4      453.88      448.26     23.24 o
   5   8   4      426.53      442.52     40.85 o
   6   8   4     1907.77     2190.33     92.34 o
  -7   9   4      429.48      398.01     50.78 o
  -6   9   4       97.24       50.58     24.13 o
  -5   9   4     2074.18     2171.73    128.43 o
  -4   9   4      927.47      978.45     47.90 o
  -3   9   4     2488.07     2463.40     75.10 o
  -2   9   4      808.92      820.89     27.16 o
  -1   9   4     6032.64     6063.83    155.14 o
   0   9   4     1055.04     1087.28     37.67 o
   1   9   4      627.90      610.63     22.22 o
   2   9   4      789.59      761.27     34.59 o
   3   9   4     5324.63     5529.17    159.69 o
   4   9   4      379.18      403.43     23.16 o
   5   9   4      418.09      453.31     31.98 o
   6   9   4        0.07        4.59     17.93 o
  -7  10   4       75.83       59.90     29.72 o
  -6  10   4     1939.37     2100.90    130.41 o
  -5  10   4       19.14       46.86     23.22 o
  -4  10   4     2414.77     2593.17     80.26 o
  -3  10   4       36.05       40.82     17.32 o
  -2  10   4     2335.34     2348.37     88.63 o
  -1  10   4      525.99      470.11     27.56 o
   0  10   4     8101.46     7812.31    266.86 o
   1  10   4     1039.19      957.05     44.04 o
   2  10   4     2390.01     2465.81     93.72 o
   3  10   4      276.86      277.56     22.63 o
   4  10   4     1114.84     1161.27     71.25 o
   5  10   4        4.08      -11.64     18.11 o
  -5  11   4     2089.53     2078.16    107.51 o
  -4  11   4       47.38       57.42     12.93 o
  -3  11   4      552.00      522.39     29.49 o
  -2  11   4     1122.56     1139.26     50.27 o
  -1  11   4     2512.30     2444.23     93.71 o
   0  11   4      963.92      941.67     58.85 o
   1  11   4     1365.31     1327.56     57.83 o
   2  11   4        0.06        7.18     16.69 o
   3  11   4     1132.34     1091.02     50.89 o
   4  11   4      855.28      902.88     60.97 o
   5  11   4     1247.82     1291.13     79.60 o
  -5  12   4      305.34      306.48     27.30 o
  -4  12   4      718.15      700.97     37.25 o
  -3  12   4       64.16       68.33     25.47 o
  -2  12   4      128.34      135.78     43.36 o
  -1  12   4       32.88       32.64     12.68 o
   0  12   4     1369.14     1376.40     60.72 o
   1  12   4       31.21       13.81     11.92 o
   2  12   4      131.69      118.72     37.23 o
   3  12   4      216.26      268.91     26.70 o
  -4  13   4       15.16       28.17     15.69 o
  -3  13   4      755.45      720.58     40.12 o
  -2  13   4       71.63       46.21     13.93 o
  -1  13   4       16.15       13.64     21.70 o
   0  13   4       50.21       72.36     17.62 o
   1  13   4      677.73      656.60     38.78 o
   2  13   4      155.80      186.44     41.66 o
   3  13   4      283.42      258.87     41.72 o
  -2  14   4      716.02      613.06     59.87 o
  -1  14   4      218.62      188.79     40.85 o
  -9   0   5     1116.10     1122.98     69.76 o
  -7   0   5     1123.03     1074.59     63.97 o
  -5   0   5       10.07       23.45     12.31 o
  -3   0   5     4112.14     4102.40    113.71 o
  -1   0   5     1423.71     1523.12     54.75 o
   1   0   5    23444.11    23799.87    551.41 o
   3   0   5     3305.91     3146.38    185.52 o
   5   0   5     5436.24     5076.64    269.71 o
   7   0   5     2645.26     2501.17    158.64 o
  -9   1   5      264.99      252.17     20.46 o
  -8   1   5     1033.56      992.52     43.67 o
  -7   1   5       74.94      101.16     12.93 o
  -6   1   5     1100.07     1134.72     33.13 o
  -5   1   5     1470.73     1416.72     38.19 o
  -4   1   5     1720.89     1678.66     43.68 o
  -3   1   5      403.25      362.99     10.89 o
  -2   1   5     3138.94     3094.72     57.02 o
  -1   1   5     5084.40     5353.45     90.50 o
   0   1   5     2426.69     2567.71     48.47 o
   1   1   5     1680.20     1727.80     34.29 o
   2   1   5     5862.46     5724.80    112.26 o
   3   1   5     1124.18     1138.21     29.94 o
   4   1   5     1695.34     1722.97     42.81 o
   5   1   5       90.62       93.63     22.21 o
   6   1   5     2194.89     2036.68     93.89 o
   7   1   5       22.22       56.93     24.93 o
  -9   2   5      625.88      600.45     50.91 o
  -8   2   5        4.22       12.03      8.59 o
  -7   2   5     1374.13     1333.85     79.82 o
  -6   2   5      987.76      934.87     42.22 o
  -5   2   5     2457.82     2452.05    118.83 o
  -4   2   5       31.84       42.13      6.16 o
  -3   2   5    13398.17    13441.36    256.27 o
  -2   2   5      413.71      395.63      9.92 o
  -1   2   5    10637.65    11180.31    184.43 o
   0   2   5       68.51       82.68      5.43 o
   1   2   5     3239.42     3314.32     60.81 o
   2   2   5      589.20      603.59     18.13 o
   3   2   5      523.95      546.43     19.22 o
   4   2   5     1520.49     1482.41     37.91 o
   5   2   5     3636.34     3797.46    147.46 o
   6   2   5      153.42      175.05     22.65 o
   7   2   5      429.04      411.38     42.25 o
  -9   3   5      589.89      661.99     53.46 o
  -8   3   5      450.62      427.93     40.11 o
  -7   3   5      502.30      404.42     37.81 o
  -6   3   5     9299.31     8936.41    430.19 o
  -5   3   5       18.40        4.07      6.28 o
  -4   3   5     2974.05     2924.38     85.12 o
  -3   3   5     1543.80     1540.73     36.67 o
  -2   3   5     8993.54     9059.34    174.28 o
  -1   3   5      175.57      168.21      7.66 o
   0   3   5    16453.90    17838.15    302.12 o
   1   3   5      350.04      377.53      9.94 o
   2   3   5     1152.00     1106.87     28.74 o
   3   3   5     1167.26     1088.38     32.73 o
   4   3   5     3497.75     3544.65     90.80 o
   5   3   5       24.44       22.08     17.98 o
   6   3   5       21.17       43.27     32.93 o
   7   3   5        0.32        5.46     17.06 o
  -9   4   5      557.89      476.64     46.19 o
  -8   4   5      523.58      412.37     41.20 o
  -7   4   5     2990.84     2976.45    160.19 o
  -6   4   5      745.09      744.04     38.85 o
  -5   4   5     6627.15     6820.86    599.17 o
  -4   4   5      602.70      593.44     24.34 o
  -3   4   5      926.23      904.95     40.19 o
  -2   4   5     1780.17     1775.24     38.34 o
  -1   4   5    13668.27    14533.85    407.14 o
   0   4   5      254.87      238.20     20.51 o
   1   4   5      810.09      812.93     27.25 o
   2   4   5     3192.40     3115.26     79.30 o
   3   4   5     4138.20     4238.67    106.12 o
   4   4   5        2.15       17.35     14.78 o
   5   4   5     1224.63     1227.90     60.69 o
   6   4   5      154.15      157.11     25.88 o
   7   4   5       82.32       82.13     27.98 o
  -8   5   5      252.94      274.36     37.78 o
  -7   5   5       31.72       24.00     19.05 o
  -6   5   5     2343.77     2363.52    132.35 o
  -5   5   5        1.96        9.90      8.96 o
  -4   5   5     2454.00     2415.54     89.89 o
  -3   5   5       23.01       20.16     11.51 o
  -2   5   5     3092.26     3054.99     76.61 o
  -1   5   5     1240.76     1239.01     31.50 o
   0   5   5     6810.17     7173.84    140.42 o
   1   5   5       11.05       21.68      4.24 o
   2   5   5     1328.43     1402.20     39.86 o
   3   5   5     1814.65     1849.18     51.00 o
   4   5   5     3936.38     3936.30    117.66 o
   5   5   5       32.25       59.86     22.53 o
   6   5   5     1326.17     1415.05     69.13 o
   7   5   5      117.91      125.66     44.03 o
  -8   6   5      280.06      273.43     40.43 o
  -7   6   5       50.57       85.09     24.84 o
  -6   6   5       89.62      115.11     25.00 o
  -5   6   5     1204.13     1179.66     51.87 o
  -4   6   5     1017.69      930.89     42.72 o
  -3   6   5      995.86      952.84     28.28 o
  -2   6   5     1830.85     1755.69     47.32 o
  -1   6   5     2314.27     2471.41     51.85 o
   0   6   5      594.79      633.18     17.58 o
   1   6   5      661.29      691.45     23.10 o
   2   6   5     1659.20     1703.29     47.10 o
   3   6   5     4464.46     4661.38    116.59 o
   4   6   5       51.88       66.45     11.61 o
   5   6   5      946.53     1071.66     54.69 o
   6   6   5        5.92       34.59     19.19 o
   7   6   5     2544.87     2884.11    121.40 o
  -8   7   5     1565.81     1602.40    105.53 o
  -7   7   5      348.45      357.36     44.44 o
  -6   7   5       37.03       36.39     20.08 o
  -5   7   5        8.78       -3.43     13.41 o
  -4   7   5     3077.83     3073.96    114.01 o
  -3   7   5       63.23       74.05      8.94 o
  -2   7   5       78.20       89.91     13.19 o
  -1   7   5      356.46      368.06     16.48 o
   0   7   5      968.02     1023.71     25.42 o
   1   7   5      311.03      304.70     14.92 o
   2   7   5     7728.59     7892.85    190.42 o
   3   7   5       90.85      105.87     13.64 o
   4   7   5      658.66      703.11     30.89 o
   5   7   5      185.02      211.70     25.34 o
   6   7   5     2944.25     3361.81    133.52 o
  -8   8   5        7.09       21.15     23.25 o
  -7   8   5      329.47      361.82     47.22 o
  -6   8   5        7.07       30.92     20.54 o
  -5   8   5     2131.42     2202.87    127.56 o
  -4   8   5      214.38      211.67     12.67 o
  -3   8   5     2367.04     2384.76     63.14 o
  -2   8   5     1115.38     1175.77     35.21 o
  -1   8   5      930.81      916.84     29.33 o
   0   8   5     1175.16     1199.24     53.88 o
   1   8   5     3910.57     4176.22    104.45 o
   2   8   5      483.25      462.94     23.29 o
   3   8   5     3698.28     3831.56    114.86 o
   4   8   5      153.23      183.46     22.21 o
   5   8   5       85.57       56.90     18.29 o
   6   8   5       54.52       85.75     23.74 o
  -7   9   5       10.38       12.48     20.05 o
  -6   9   5      439.11      499.63     49.74 o
  -5   9   5       62.44       93.57     25.62 o
  -4   9   5     5576.88     5850.10    166.35 o
  -3   9   5       19.02       21.20     13.39 o
  -2   9   5     3818.03     3901.45    124.42 o
  -1   9   5       54.45       57.91     11.12 o
   0   9   5     1294.41     1296.84     54.02 o
   1   9   5      110.38       99.18     14.19 o
   2   9   5     1951.38     2013.78     78.59 o
   3   9   5      614.00      629.42     29.29 o
   4   9   5      206.02      223.83     24.45 o
   5   9   5      114.97      115.19     21.87 o
  -6  10   5      444.23      411.98     47.09 o
  -5  10   5     3270.07     3461.85    126.52 o
  -4  10   5      551.74      548.12     25.47 o
  -3  10   5     1587.59     1648.71     66.33 o
  -2  10   5      313.38      306.07     20.88 o
  -1  10   5     5404.28     5257.86    184.41 o
   0  10   5      846.01      825.96     45.52 o
   1  10   5     1950.73     1900.51     86.76 o
   2  10   5       80.44      105.56     15.70 o
   3  10   5     1021.51     1035.02     48.41 o
   4  10   5      226.29      282.39     34.77 o
   5  10   5      315.92      329.61     39.85 o
  -5  11   5      263.50      253.54     23.42 o
  -4  11   5      465.64      465.26     28.23 o
  -3  11   5      118.80      121.45     18.31 o
  -2  11   5     2449.53     2419.52     93.24 o
  -1  11   5       57.24       67.20     14.30 o
   0  11   5     1695.73     1658.74     69.13 o
   1  11   5      204.37      227.56     25.10 o
   2  11   5      184.03      216.51     22.33 o
   3  11   5      387.96      383.11     37.26 o
   4  11   5     1911.57     2049.25    116.79 o
  -5  12   5      421.35      380.97     31.53 o
  -4  12   5       30.94       26.00     13.84 o
  -3  12   5       59.37       31.34     13.49 o
  -2  12   5      137.43      138.36     17.98 o
  -1  12   5     1514.25     1459.20     63.88 o
   0  12   5      284.99      278.62     25.77 o
   1  12   5      655.11      627.99     36.63 o
   2  12   5       22.08       29.21     14.02 o
   3  12   5      706.38      659.67     39.17 o
  -3  13   5       95.46      113.88     18.51 o
  -2  13   5      639.97      591.08     36.18 o
  -1  13   5       27.00       25.02     14.42 o
   0  13   5      512.63      477.66     33.41 o
   1  13   5      149.05      155.00     23.53 o
   2  13   5      699.55      759.25     61.23 o
  -8   0   6      204.53      208.90     23.68 o
  -6   0   6     1171.12     1190.82     48.88 o
  -4   0   6     1531.58     1456.79     55.64 o
  -2   0   6     5014.15     5073.43    121.96 o
   0   0   6     2410.24     2446.15     66.90 o
   2   0   6     8459.36     8557.15    398.87 o
   4   0   6     3654.24     3734.23    299.45 o
   6   0   6     5555.36     5359.64    292.99 o
  -9   1   6      701.11      682.41     34.25 o
  -8   1   6       77.35       78.66     12.41 o
  -7   1   6      911.43      844.10     37.32 o
  -6   1   6        2.78        8.48      9.78 o
  -5   1   6      995.75     1084.44     31.19 o
  -4   1   6      634.94      598.75     19.67 o
  -3   1   6    10806.04    10802.48    226.74 o
  -2   1   6      638.84      646.15     14.50 o
  -1   1   6      189.04      170.42      6.75 o
   0   1   6      181.63      185.21      8.82 o
   1   1   6    19591.86    20388.42    479.96 o
   2   1   6     1825.29     1793.80     39.44 o
   3   1   6     1487.33     1443.72     45.93 o
   4   1   6      159.41      177.89     14.13 o
   5   1   6     4836.72     4497.50    140.99 o
   6   1   6      229.74      264.55     34.95 o
   7   1   6      441.52      427.04     46.55 o
  -9   2   6      289.17      290.20     20.37 o
  -8   2   6      654.06      638.79     31.59 o
  -7   2   6     1025.34     1039.17     43.70 o
  -6   2   6     4489.56     4552.15    145.85 o
  -5   2   6     1092.21     1131.79     32.33 o
  -4   2   6      693.94      680.23     19.43 o
  -3   2   6     8006.22     7914.98    168.03 o
  -2   2   6     9491.16     9880.77    196.02 o
  -1   2   6      419.85      462.07     11.72 o
   0   2   6     2490.53     2515.11     53.56 o
   1   2   6      768.39      761.11     19.48 o
   2   2   6     3897.46     3896.48    116.47 o
   3   2   6      549.02      536.45     20.58 o
   4   2   6     1112.62     1110.22     41.73 o
   5   2   6     1754.18     1817.17    184.27 o
   6   2   6      466.38      459.54     34.93 o
   7   2   6      219.64      169.72     56.50 o
  -9   3   6      546.54      512.54     46.02 o
  -8   3   6        9.44       20.99     18.01 o
  -7   3   6     4374.70     4139.28    211.81 o
  -6   3   6      162.15      165.15     18.81 o
  -5   3   6     4232.73     4322.15    276.45 o
  -4   3   6      359.72      370.00     12.38 o
  -3   3   6     5652.61     5844.39    136.07 o
  -2   3   6       69.60       87.99      8.57 o
  -1   3   6     2184.09     2148.02     59.99 o
   0   3   6      946.18     1031.76     35.49 o
   1   3   6     1014.69     1136.77     29.37 o
   2   3   6      126.08      131.96      7.66 o
   3   3   6     1776.16     1801.97     50.65 o
   4   3   6      214.83      198.14     16.03 o
   5   3   6      209.42      177.10     37.00 o
   6   3   6      281.65      245.46     33.66 o
   7   3   6      223.97      215.82     37.18 o
  -8   4   6     1975.47     1951.64    114.72 o
  -7   4   6      820.76      745.67     55.89 o
  -6   4   6     4077.89     3735.44    193.15 o
  -5   4   6      886.90      900.02     33.66 o
  -4   4   6     3016.59     2992.28     67.42 o
  -3   4   6      352.44      353.98     14.57 o
  -2   4   6    11830.52    11955.88    281.47 o
  -1   4   6     1928.31     1979.47     48.14 o
   0   4   6      753.78      857.48     45.63 o
   1   4   6       37.21       59.16      5.85 o
   2   4   6      813.72      858.34     27.94 o
   3   4   6      125.99      157.84     11.78 o
   4   4   6     2026.48     2231.11     73.48 o
   5   4   6      133.70       96.32     38.42 o
   6   4   6      114.55      132.79     27.59 o
   7   4   6      241.68      220.68     37.18 o
  -8   5   6      450.11      406.49     42.37 o
  -7   5   6      783.02      837.33     61.77 o
  -6   5   6      129.37      130.08     25.16 o
  -5   5   6     1361.31     1351.26     56.67 o
  -4   5   6        6.89       12.14      4.44 o
  -3   5   6      683.12      744.83     24.13 o
  -2   5   6     7028.92     6969.76    186.91 o
  -1   5   6     7806.55     7711.86    257.79 o
   0   5   6      232.63      268.99     13.94 o
   1   5   6     1625.58     1728.65     47.81 o
   2   5   6     3567.63     3638.86     92.73 o
   3   5   6     4002.91     4187.26    106.47 o
   4   5   6     1249.76     1250.14     46.77 o
   5   5   6      452.04      467.08     53.56 o
   6   5   6       51.61       55.71     22.87 o
   7   5   6     1954.11     2215.29    156.51 o
  -8   6   6     1979.16     1992.87    121.03 o
  -7   6   6        1.96      -13.91     15.04 o
  -6   6   6        3.55        7.41     14.52 o
  -5   6   6       72.74       72.71     14.78 o
  -4   6   6     2621.88     2576.01     76.87 o
  -3   6   6      728.94      739.81     24.35 o
  -2   6   6      878.37      954.78     29.64 o
  -1   6   6      262.58      265.78     13.11 o
   0   6   6     7375.68     7671.27    168.97 o
   1   6   6       18.30       29.52      5.68 o
   2   6   6     5027.19     5173.52    128.40 o
   3   6   6      607.55      637.08     32.49 o
   4   6   6     2910.14     3030.29    119.89 o
   5   6   6      448.22      529.31     38.78 o
   6   6   6     2310.72     2687.97    114.65 o
  -8   7   6      186.69      162.91     34.64 o
  -7   7   6       84.01       89.14     26.55 o
  -6   7   6        7.79       -2.81     14.94 o
  -5   7   6     2198.52     2246.40     88.77 o
  -4   7   6      114.21      124.48      9.57 o
  -3   7   6      356.05      362.63     16.08 o
  -2   7   6       10.37       12.57      5.27 o
  -1   7   6     3656.09     3682.57     87.73 o
   0   7   6      531.20      567.84     18.00 o
   1   7   6     2813.88     2973.04     77.28 o
   2   7   6       72.01       69.67      9.40 o
   3   7   6     4119.55     4308.44    128.36 o
   4   7   6       24.32       16.03     16.35 o
   5   7   6     1980.67     2212.72     95.37 o
   6   7   6      190.47      299.84     34.68 o
  -7   8   6       33.01       16.24     21.35 o
  -6   8   6        3.17       19.54     18.66 o
  -5   8   6       35.91       -4.56     14.62 o
  -4   8   6     5830.58     6046.17    170.99 o
  -3   8   6      109.00      113.73     11.22 o
  -2   8   6      202.80      195.14     14.21 o
  -1   8   6     1434.51     1440.00     53.10 o
   0   8   6     5424.05     5278.36    183.60 o
   1   8   6      522.05      522.83     21.07 o
   2   8   6     1113.31     1125.68     83.62 o
   3   8   6      382.13      337.00     21.27 o
   4   8   6      498.14      504.06     35.31 o
   5   8   6       45.22       37.16     20.65 o
   6   8   6     2267.51     2757.10    180.47 o
  -7   9   6     1391.84     1359.24     94.64 o
  -6   9   6       33.35       25.20     20.02 o
  -5   9   6     2244.07     2440.64     92.51 o
  -4   9   6       89.79      100.01     14.65 o
  -3   9   6     1778.02     1819.82     58.74 o
  -2   9   6     2081.33     2088.18     74.48 o
  -1   9   6     5432.27     5239.40    183.28 o
   0   9   6     1776.95     1706.39     68.81 o
   1   9   6      275.85      272.63     56.45 o
   2   9   6     1531.85     1539.31     64.09 o
   3   9   6      613.04      652.71     37.74 o
   4   9   6      160.33      153.69     28.56 o
   5   9   6      128.80       97.06     26.68 o
  -6  10   6     1906.91     2086.99    129.15 o
  -5  10   6       20.83       30.42      9.77 o
  -4  10   6     2090.73     2096.33     81.77 o
  -3  10   6       11.69        8.76     15.31 o
  -2  10   6      493.37      508.03     46.82 o
  -1  10   6        6.27        9.26      9.99 o
   0  10   6     1157.54     1111.87     50.42 o
   1  10   6      725.98      715.91     37.49 o
   2  10   6      408.58      418.29     51.33 o
   3  10   6       65.56       41.77     14.55 o
   4  10   6      475.22      432.65     42.40 o
  -6  11   6       11.32       14.81     10.45 o
  -5  11   6      817.69      798.61     50.23 o
  -4  11   6      908.91      946.24     45.20 o
  -3  11   6     1284.13     1302.20     57.27 o
  -2  11   6       50.74       66.10     13.96 o
  -1  11   6     2262.45     2209.05     87.76 o
   0  11   6     1391.90     1366.43     60.39 o
   1  11   6       57.00       65.61     15.83 o
   2  11   6      235.24      287.56     26.50 o
   3  11   6     2118.43     2271.99     92.07 o
  -5  12   6      115.61       87.23     17.24 o
  -4  12   6      144.21      173.58     23.48 o
  -3  12   6     1208.40     1244.93     57.33 o
  -2  12   6     1521.39     1562.65     67.99 o
  -1  12   6        1.78        2.09     14.31 o
   0  12   6     1151.65     1129.69     54.23 o
   1  12   6      283.69      271.42     44.21 o
   2  12   6     1502.91     1553.48     69.57 o
  -3  13   6      992.75     1061.72     81.44 o
  -2  13   6       24.72       26.00     40.95 o
  -1  13   6      547.10      527.01     35.87 o
   0  13   6      138.10      140.13     43.68 o
   1  13   6     2011.06     2188.84    128.50 o
  -9   0   7     1631.36     1714.95     97.19 o
  -7   0   7       15.23       27.65     10.80 o
  -5   0   7     6626.14     6965.30    266.68 o
  -3   0   7     1695.74     1603.10     64.95 o
  -1   0   7     6046.04     6231.29    174.30 o
   1   0   7    20833.92    21539.41   1189.57 o
   3   0   7        4.11        6.15      5.96 o
   5   0   7     7668.70     7297.72    381.55 o
  -9   1   7       14.39       15.68      9.34 o
  -8   1   7       74.86       95.98     12.84 o
  -7   1   7      191.48      222.02     16.82 o
  -6   1   7     3103.89     3244.56     85.00 o
  -5   1   7        0.84        4.54      5.27 o
  -4   1   7     2543.86     2566.71     70.31 o
  -3   1   7     2678.34     2599.91     54.40 o
  -2   1   7     5818.81     5829.76    115.42 o
  -1   1   7      466.56      417.85     14.29 o
   0   1   7     7102.75     7454.08    245.55 o
   1   1   7      798.95      825.12     28.28 o
   2   1   7     8349.49     8386.48    180.24 o
   3   1   7      974.63      976.41     32.05 o
   4   1   7     1914.19     1801.24     68.75 o
   5   1   7       39.30       40.59     22.95 o
   6   1   7     2353.21     2454.08    139.75 o
   7   1   7       27.63       47.54     48.35 o
  -9   2   7     1506.51     1533.39     62.71 o
  -8   2   7      374.29      384.53     22.96 o
  -7   2   7     1375.79     1357.17     71.61 o
  -6   2   7        4.65        5.25      6.32 o
  -5   2   7     2741.29     2790.01     80.73 o
  -4   2   7     2359.15     2293.88     53.40 o
  -3   2   7     2114.18     2063.32     56.61 o
  -2   2   7      219.08      216.94     10.20 o
  -1   2   7     3269.37     3528.96     79.87 o
   0   2   7      495.26      516.82     16.00 o
   1   2   7     3874.62     3860.30    113.85 o
   2   2   7       33.16       40.84      5.42 o
   3   2   7      286.66      314.03     16.29 o
   4   2   7      848.33      812.19     66.82 o
   5   2   7     2565.26     2530.23    112.00 o
   6   2   7      206.37      212.33     34.44 o
  -9   3   7       66.84       53.34     11.75 o
  -8   3   7     1611.74     1654.85     65.53 o
  -7   3   7      277.26      295.65     19.31 o
  -6   3   7     3086.18     3143.48     91.61 o
  -5   3   7     1305.25     1300.81     42.39 o
  -4   3   7     1116.49     1243.48     44.08 o
  -3   3   7     2468.12     2451.38     70.51 o
  -2   3   7     5392.60     5483.60    133.43 o
  -1   3   7     1756.75     1811.36     44.79 o
   0   3   7       37.29       45.59      5.74 o
   1   3   7     1127.09     1099.33     29.45 o
   2   3   7     1105.46     1122.94     35.09 o
   3   3   7     1137.36     1186.48     56.63 o
   4   3   7      638.83      622.75     43.11 o
   5   3   7      371.30      350.87     37.11 o
   6   3   7      289.57      273.05     37.31 o
  -8   4   7       74.16       59.58     22.12 o
  -7   4   7     4171.89     3976.53    206.41 o
  -6   4   7        0.03       40.20     16.40 o
  -5   4   7      365.50      361.86     17.06 o
  -4   4   7      260.78      256.67     12.40 o
  -3   4   7     3864.43     3841.59     96.22 o
  -2   4   7      514.27      506.66     19.25 o
  -1   4   7     3587.74     3811.57    113.92 o
   0   4   7        0.04       -0.15      4.78 o
   1   4   7       74.15      104.92      7.94 o
   2   4   7      248.73      246.20     14.05 o
   3   4   7     3821.82     4026.48    103.95 o
   4   4   7     1166.70     1204.09     62.20 o
   5   4   7      248.65      290.77     57.17 o
   6   4   7       27.43       53.77     25.23 o
  -8   5   7     1171.47     1282.95     85.03 o
  -7   5   7       21.77       31.24     18.50 o
  -6   5   7     1039.83     1019.93     68.34 o
  -5   5   7     2394.91     2363.60     71.53 o
  -4   5   7     2464.89     2475.98     65.12 o
  -3   5   7        5.64       10.49      4.65 o
  -2   5   7     1288.16     1185.71     35.60 o
  -1   5   7      321.12      321.35     13.34 o
   0   5   7     3446.73     3569.52     80.26 o
   1   5   7       23.23       28.60      5.77 o
   2   5   7     2636.10     3000.88     79.36 o
   3   5   7        0.02        8.09     12.24 o
   4   5   7     2415.59     2530.61    118.25 o
   5   5   7     1181.32     1198.78     64.41 o
   6   5   7      226.40      228.67     36.16 o
  -8   6   7      144.39      136.94     31.50 o
  -7   6   7      378.54      382.58     41.04 o
  -6   6   7       22.53       40.78     18.24 o
  -5   6   7     1547.93     1586.09     61.97 o
  -4   6   7     1652.28     1685.85     47.43 o
  -3   6   7     4449.10     4440.74    111.03 o
  -2   6   7        0.54        5.66      4.81 o
  -1   6   7     6603.33     6792.29    232.98 o
   0   6   7      450.61      464.98     17.82 o
   1   6   7     3926.99     4048.86    102.73 o
   2   6   7      556.96      605.97     23.56 o
   3   6   7     5759.86     5751.99    167.94 o
   4   6   7      709.01      674.90     43.61 o
   5   6   7     1378.37     1447.61     72.60 o
   6   6   7      188.28      175.97     32.89 o
  -8   7   7      261.83      274.33     41.63 o
  -7   7   7      104.12       62.81     23.64 o
  -6   7   7       26.89       23.45     19.11 o
  -5   7   7      144.50      145.61     14.11 o
  -4   7   7     8871.48     9084.43    251.34 o
  -3   7   7      829.10      821.51     28.00 o
  -2   7   7      402.57      415.89     20.62 o
  -1   7   7        2.70        3.74      4.52 o
   0   7   7    11906.32    11918.57    281.76 o
   1   7   7       22.67       20.62      7.97 o
   2   7   7      808.92      855.81     38.17 o
   3   7   7       11.67        7.29      9.81 o
   4   7   7     2817.32     3064.58    158.76 o
   5   7   7       27.50       68.67     23.38 o
  -7   8   7      395.57      435.30     47.06 o
  -6   8   7      237.43      246.87     37.06 o
  -5   8   7     2691.31     2802.45    104.03 o
  -4   8   7      712.10      744.66     37.76 o
  -3   8   7      929.23      963.48     35.70 o
  -2   8   7        3.39       -5.14      5.14 o
  -1   8   7     1167.32     1154.65     36.83 o
   0   8   7        2.90        2.02      7.83 o
   1   8   7     2629.93     2553.45     96.68 o
   2   8   7       43.53       50.64     13.22 o
   3   8   7     1501.81     1535.07     55.80 o
   4   8   7      507.00      534.32     70.70 o
   5   8   7      459.77      499.54     59.33 o
  -7   9   7       56.92       34.80     26.36 o
  -6   9   7      495.02      501.38     50.45 o
  -5   9   7      152.40      153.12     16.12 o
  -4   9   7     2469.17     2641.04     82.06 o
  -3   9   7      369.23      348.38     18.90 o
  -2   9   7       59.29       64.15     12.02 o
  -1   9   7        0.20      -13.37     21.18 o
   0   9   7     2388.07     2358.23     91.02 o
   1   9   7      154.50      139.74     17.30 o
   2   9   7      258.99      252.17     25.31 o
   3   9   7       34.27       39.34     13.65 o
   4   9   7      989.53      989.60     71.15 o
  -6  10   7      304.20      328.41     26.33 o
  -5  10   7      766.81      788.88     49.55 o
  -4  10   7       16.81       20.49      8.66 o
  -3  10   7     1497.98     1564.76     65.33 o
  -2  10   7      175.16      175.38     19.20 o
  -1  10   7      298.37      290.15     23.45 o
   0  10   7        8.49       25.26     11.84 o
   1  10   7        2.18        4.67      9.81 o
   2  10   7      652.71      670.75     37.64 o
   3  10   7      743.36      823.34     90.06 o
   4  10   7      918.38     1025.14     73.00 o
  -5  11   7       17.70       32.38     12.61 o
  -4  11   7      167.71      203.31     25.29 o
  -3  11   7     1082.05     1152.23     53.39 o
  -2  11   7     4167.11     4119.50    151.04 o
  -1  11   7       72.84       80.86     16.23 o
   0  11   7      158.15      181.08     21.12 o
   1  11   7      138.72      143.71     19.72 o
   2  11   7      939.89      987.39     50.48 o
   3  11   7      325.20      276.11     40.43 o
  -4  12   7       33.41       59.06     16.11 o
  -3  12   7      922.56      991.10     66.37 o
  -2  12   7       39.66       27.94     14.60 o
  -1  12   7     1562.01     1486.23     66.72 o
   0  12   7      110.78      105.57     21.62 o
   1  12   7     1665.22     1646.67     73.28 o
   2  12   7       74.88       79.50     25.03 o
  -2  13   7     2701.34     2907.30    168.41 o
  -1  13   7     1078.35     1054.54     82.31 o
   0  13   7      999.49      980.54     71.57 o
  -8   0   8        1.76       26.75     11.32 o
  -6   0   8     7815.07     7569.21    362.40 o
  -4   0   8     1740.89     1671.56     65.26 o
  -2   0   8    16557.23    16948.80    459.13 o
   0   0   8     9905.79     9530.17    322.83 o
   2   0   8     2438.86     2235.26    113.34 o
   4   0   8     1436.10     1314.58    100.97 o
   6   0   8      774.27      665.36     86.81 o
  -9   1   8      669.77      721.08     36.09 o
  -8   1   8       70.40       73.36     11.93 o
  -7   1   8      519.59      517.41     26.89 o
  -6   1   8       61.39       79.22     13.58 o
  -5   1   8     4163.76     4253.82    152.33 o
  -4   1   8     1590.01     1694.05     86.67 o
  -3   1   8     4102.97     4264.17    128.03 o
  -2   1   8      365.46      347.70     14.02 o
  -1   1   8     7809.37     7921.08    187.91 o
   0   1   8      345.75      364.33     17.96 o
   1   1   8     2123.55     2112.52     58.32 o
   2   1   8      758.54      732.77     25.87 o
   3   1   8     2832.42     2868.05     91.91 o
   4   1   8      601.68      556.55     37.41 o
   5   1   8     2867.08     2693.36    121.85 o
   6   1   8       11.92       53.00     31.50 o
  -9   2   8      268.12      251.52     20.23 o
  -8   2   8      698.76      743.75     35.37 o
  -7   2   8       64.04       74.59     11.47 o
  -6   2   8     3391.58     3411.61    121.55 o
  -5   2   8      337.38      329.93     13.67 o
  -4   2   8      471.43      453.76     20.31 o
  -3   2   8     1395.60     1410.98     36.45 o
  -2   2   8     3164.32     3299.54     89.24 o
  -1   2   8     3671.61     3686.23     98.13 o
   0   2   8      556.16      552.86     20.87 o
   1   2   8     1431.91     1375.39     40.78 o
   2   2   8     4732.22     4817.13    146.27 o
   3   2   8     1413.46     1399.99     73.00 o
   4   2   8      884.91      822.66     53.35 o
   5   2   8      110.92      123.18     26.11 o
   6   2   8     1403.27     1405.22     83.18 o
  -9   3   8     1324.04     1316.71     73.94 o
  -8   3   8        1.11       15.54      8.62 o
  -7   3   8      987.34      980.95     42.60 o
  -6   3   8        9.77        4.78      6.75 o
  -5   3   8      261.51      260.26     15.00 o
  -4   3   8       20.11       25.14      5.57 o
  -3   3   8     2807.87     2850.13     73.99 o
  -2   3   8      474.85      494.28     17.40 o
  -1   3   8      106.01      114.12      9.90 o
   0   3   8      194.02      190.47     11.53 o
   1   3   8     1707.42     1738.39     49.31 o
   2   3   8      182.89      181.24     11.92 o
   3   3   8     2305.75     2432.39     80.46 o
   4   3   8      117.94      144.52     28.46 o
   5   3   8      544.27      457.03     46.71 o
   6   3   8       42.93       76.64     25.09 o
  -9   4   8      451.38      470.43     33.41 o
  -8   4   8     1586.08     1641.47    100.04 o
  -7   4   8       10.00       26.23      8.38 o
  -6   4   8      113.75      129.72     12.33 o
  -5   4   8      408.40      392.08     19.35 o
  -4   4   8     1168.25     1191.90     35.82 o
  -3   4   8      379.17      407.08     17.39 o
  -2   4   8     2740.95     2732.15     58.93 o
  -1   4   8      228.54      228.84     15.77 o
   0   4   8      168.57      186.89     11.23 o
   1   4   8      825.22      824.78     28.28 o
   2   4   8     3335.56     3532.62     92.73 o
   3   4   8      148.95      144.69     16.50 o
   4   4   8      442.06      446.69     42.24 o
   5   4   8      184.54      172.58     32.01 o
   6   4   8     1903.09     1970.98     99.76 o
  -8   5   8      705.25      659.70     55.31 o
  -7   5   8     1570.62     1581.50     63.19 o
  -6   5   8       35.30       38.76      8.92 o
  -5   5   8     2464.48     2466.33     91.44 o
  -4   5   8      856.98      868.42     28.97 o
  -3   5   8     4525.14     4650.91    116.38 o
  -2   5   8      291.78      281.07     14.58 o
  -1   5   8     1411.13     1659.71     91.44 o
   0   5   8       41.64       51.65      9.57 o
   1   5   8     3290.05     3304.28     85.83 o
   2   5   8       27.40       31.35      8.51 o
   3   5   8     2298.39     2433.76     80.65 o
   4   5   8     2268.83     2359.84    103.91 o
   5   5   8      326.67      405.74     82.89 o
   6   5   8       36.81       29.92     43.15 o
  -8   6   8     1273.48     1342.78     91.05 o
  -7   6   8      246.33      294.09     39.49 o
  -6   6   8     1280.33     1398.41     57.22 o
  -5   6   8       87.98      105.97     15.38 o
  -4   6   8     3488.21     3550.46    104.62 o
  -3   6   8      523.95      550.59     21.96 o
  -2   6   8     2342.93     2427.22     66.09 o
  -1   6   8       47.42       61.40      7.80 o
   0   6   8     8474.97     8651.68    207.75 o
   1   6   8        4.89       17.42      9.41 o
   2   6   8     1399.89     1418.09     51.85 o
   3   6   8      388.08      385.89     24.27 o
   4   6   8     2265.31     2452.60    106.47 o
   5   6   8        0.65       51.48     28.98 o
  -8   7   8        2.32      -18.76     18.76 o
  -7   7   8     1348.98     1359.66     90.62 o
  -6   7   8       82.73      112.77     13.53 o
  -5   7   8     3040.91     3098.72    113.59 o
  -4   7   8        7.93       23.17      7.48 o
  -3   7   8     1043.56     1001.81     36.90 o
  -2   7   8      478.45      450.40     20.12 o
  -1   7   8     9378.43     9277.34    256.10 o
   0   7   8        2.05       10.21      8.89 o
   1   7   8     3270.33     3293.63    111.94 o
   2   7   8      277.21      258.90     19.73 o
   3   7   8      939.94      993.17     41.96 o
   4   7   8        2.12       33.03     26.07 o
   5   7   8      856.92      897.47     56.48 o
  -7   8   8        4.52       -2.94     19.21 o
  -6   8   8     1140.54     1136.62     49.95 o
  -5   8   8      567.49      554.23     30.31 o
  -4   8   8     3108.64     3345.72    130.73 o
  -3   8   8        5.71        8.89      5.93 o
  -2   8   8      465.48      436.42     21.10 o
  -1   8   8        2.42        0.81      8.27 o
   0   8   8     5271.92     5275.76    186.18 o
   1   8   8      385.28      355.67     27.64 o
   2   8   8        2.03       -3.44      8.61 o
   3   8   8      922.19      846.41     65.17 o
   4   8   8     3092.14     3178.92    175.04 o
  -7   9   8      881.43      904.76     73.64 o
  -6   9   8       42.63       33.64     11.01 o
  -5   9   8      580.07      624.56     33.23 o
  -4   9   8      532.39      576.05     26.82 o
  -3   9   8      137.19      156.97     23.29 o
  -2   9   8      235.75      200.52     18.80 o
  -1   9   8      811.04      728.63     37.84 o
   0   9   8       13.48       14.07      9.08 o
   1   9   8      237.50      271.11     27.09 o
   2   9   8        8.06       -2.14     12.42 o
   3   9   8      898.16      878.89     67.60 o
   4   9   8      239.52      193.93     39.10 o
  -6  10   8      127.75      104.40     17.47 o
  -5  10   8       94.88       75.36     15.43 o
  -4  10   8     1046.08      998.65     61.81 o
  -3  10   8      203.98      201.55     20.37 o
  -2  10   8       99.89      106.86     16.65 o
  -1  10   8        0.05       -0.05     12.06 o
   0  10   8      635.55      675.54     37.62 o
   1  10   8      114.80      144.72     20.06 o
   2  10   8      901.77      932.57     48.40 o
   3  10   8       28.16       84.45     32.38 o
  -5  11   8       24.14       21.73     12.16 o
  -4  11   8       52.03       47.90     15.07 o
  -3  11   8     1629.35     1653.77     71.27 o
  -2  11   8       15.09       20.91     21.82 o
  -1  11   8      351.03      356.43     27.98 o
   0  11   8       45.66       44.40     14.82 o
   1  11   8     1291.32     1290.61     60.70 o
   2  11   8       42.19       23.20     15.34 o
  -3  12   8       40.31      112.11     49.94 o
  -2  12   8     1856.83     1884.20     80.81 o
  -1  12   8      636.23      551.84     36.36 o
   0  12   8      363.65      350.64     30.89 o
   1  12   8       50.25       36.52     22.12 o
  -9   0   9     1515.01     1655.31     95.57 o
  -7   0   9     1751.29     1713.88     95.70 o
  -5   0   9    10229.88    10673.57    573.26 o
  -3   0   9      318.40      301.44     18.52 o
  -1   0   9     8651.26     8680.11    243.57 o
   1   0   9     6352.49     6069.68    176.46 o
   3   0   9      428.14      392.80     57.34 o
   5   0   9      575.56      632.85     82.28 o
  -9   1   9      121.77      187.69     25.29 o
  -8   1   9      394.36      402.87     24.16 o
  -7   1   9       18.10       18.00      8.39 o
  -6   1   9     5277.51     5310.78    184.15 o
  -5   1   9       14.78        4.31      8.04 o
  -4   1   9      862.95      843.54     25.19 o
  -3   1   9      265.24      264.54     12.73 o
  -2   1   9     9141.48     9601.20    310.54 o
  -1   1   9       25.51       36.15      7.20 o
   0   1   9      997.80     1036.73     33.59 o
   1   1   9        3.13        3.89      4.78 o
   2   1   9     1798.48     1805.07     53.03 o
   3   1   9     3438.10     3195.00    133.64 o
   4   1   9      675.22      619.55     40.73 o
   5   1   9      176.34       90.13     30.88 o
   6   1   9      424.84      363.72     52.11 o
  -9   2   9      777.82      819.60     53.04 o
  -8   2   9      277.73      281.03     21.08 o
  -7   2   9      165.05      185.83     16.95 o
  -6   2   9      317.44      312.63     19.99 o
  -5   2   9     3197.53     3213.58    120.64 o
  -4   2   9       30.56       27.45      7.08 o
  -3   2   9     2235.08     2198.44     53.07 o
  -2   2   9     2005.34     2039.10     50.95 o
  -1   2   9     1873.98     1827.53     51.69 o
   0   2   9        2.83        5.10      6.01 o
   1   2   9     3472.80     3621.06     94.50 o
   2   2   9     1887.17     2020.55     69.81 o
   3   2   9      882.76      767.42     51.62 o
   4   2   9        0.11       26.39     25.32 o
   5   2   9     2349.69     2251.23     88.31 o
   6   2   9       14.02       21.73     49.71 o
  -9   3   9       35.73       51.00     14.49 o
  -8   3   9      895.30      913.94     42.26 o
  -7   3   9      636.69      600.22     30.73 o
  -6   3   9       52.36       58.19     13.29 o
  -5   3   9       19.42       20.27      8.23 o
  -4   3   9     1165.71     1126.75     34.88 o
  -3   3   9       14.77       23.46      6.57 o
  -2   3   9     1100.49     1150.89     32.21 o
  -1   3   9      963.08      976.71     31.51 o
   0   3   9     1195.61     1199.38     37.41 o
   1   3   9      590.18      584.31     22.96 o
   2   3   9     6203.63     6299.73    184.29 o
   3   3   9     1606.44     1581.89     78.76 o
   4   3   9     1271.47     1275.04    105.05 o
   5   3   9      911.57      925.75     63.66 o
   6   3   9     2906.56     3076.23    205.73 o
  -8   4   9      414.83      426.97     25.67 o
  -7   4   9      848.98      831.02     38.84 o
  -6   4   9       35.27       32.27      8.98 o
  -5   4   9       18.96       17.80      8.32 o
  -4   4   9      244.36      270.02     24.72 o
  -3   4   9     1724.30     1715.94     49.22 o
  -2   4   9      835.53      788.35     35.48 o
  -1   4   9      179.61      174.10     12.10 o
   0   4   9      200.17      221.90     20.36 o
   1   4   9     4887.31     5243.96    131.80 o
   2   4   9      260.63      248.43     24.00 o
   3   4   9     1891.47     1801.84    156.96 o
   4   4   9      216.31      182.20     32.49 o
   5   4   9     1092.92     1116.54     70.34 o
  -8   5   9     1434.87     1457.19     60.51 o
  -7   5   9      360.87      360.77     22.71 o
  -6   5   9      226.05      232.15     17.91 o
  -5   5   9     2905.81     3027.71    110.84 o
  -4   5   9     6232.79     6414.02    180.99 o
  -3   5   9     3112.35     3176.53     75.43 o
  -2   5   9     1916.93     1898.31     49.52 o
  -1   5   9      145.99      144.80     11.75 o
   0   5   9     3547.79     3578.31     92.55 o
   1   5   9     1075.69     1011.15     40.87 o
   2   5   9     1544.03     1603.94     68.86 o
   3   5   9       87.87      116.54     26.46 o
   4   5   9     1199.88     1093.16     64.19 o
   5   5   9        1.31        8.23     26.01 o
  -8   6   9        6.97       10.80     20.83 o
  -7   6   9     2709.42     2983.51    110.99 o
  -6   6   9      144.49      156.46     26.49 o
  -5   6   9     1672.58     1731.21     68.89 o
  -4   6   9       48.19       62.76     15.37 o
  -3   6   9     5490.49     5315.42    157.82 o
  -2   6   9     1058.79     1075.47     52.28 o
  -1   6   9     3539.28     3598.87    153.66 o
   0   6   9      631.54      634.13     39.49 o
   1   6   9      243.90      286.44     20.30 o
   2   6   9      733.05      664.36     31.96 o
   3   6   9     1138.28     1089.11     60.99 o
   4   6   9       27.00       34.64     26.33 o
   5   6   9      244.75      250.40     58.54 o
  -7   7   9      200.59      222.64     22.43 o
  -6   7   9     1900.43     2090.81    120.90 o
  -5   7   9      355.52      338.32     21.92 o
  -4   7   9     3767.69     3734.38    111.25 o
  -3   7   9       79.41       97.32     11.45 o
  -2   7   9     1016.43      965.79     36.27 o
  -1   7   9      622.29      661.00     35.34 o
   0   7   9     5445.92     5285.71    187.29 o
   1   7   9      157.00      181.23     25.18 o
   2   7   9       23.29       16.30     12.28 o
   3   7   9        7.13       17.92     24.68 o
   4   7   9     2055.35     2096.73    131.51 o
  -7   8   9     1556.29     1749.10     71.93 o
  -6   8   9       64.93       77.60     14.55 o
  -5   8   9      698.66      711.79     36.15 o
  -4   8   9        0.02       -3.92      6.48 o
  -3   8   9     1118.03     1124.21     41.55 o
  -2   8   9      454.91      435.13     27.31 o
  -1   8   9     3498.61     3382.25    125.47 o
   0   8   9      154.02      164.30     36.61 o
   1   8   9      357.13      384.23     34.48 o
   2   8   9      280.38      274.84     25.56 o
   3   8   9     2208.57     2143.10    129.47 o
   4   8   9      273.40      241.44     44.89 o
  -6   9   9      138.25      168.56     18.14 o
  -5   9   9      388.91      418.52     26.60 o
  -4   9   9      667.80      633.89     44.70 o
  -3   9   9      712.92      708.42     37.59 o
  -2   9   9      157.95      169.05     19.84 o
  -1   9   9        0.70        2.28      9.39 o
   0   9   9     1870.00     1834.30     99.71 o
   1   9   9      158.12      159.92     20.09 o
   2   9   9      309.35      304.32     26.89 o
   3   9   9      230.57      226.43     42.24 o
  -5  10   9      222.17      222.33     24.32 o
  -4  10   9      300.87      271.36     27.78 o
  -3  10   9     1062.55     1052.72     50.83 o
  -2  10   9      306.75      276.62     37.70 o
  -1  10   9      347.92      306.59     25.69 o
   0  10   9      283.66      264.89     46.48 o
   1  10   9     1534.72     1446.54     65.70 o
   2  10   9       10.04       23.97     23.95 o
  -4  11   9      703.59      679.91     49.65 o
  -3  11   9      156.90      179.75     37.26 o
  -2  11   9      606.66      604.20     37.16 o
  -1  11   9      969.28     1000.33     51.72 o
   0  11   9      635.03      605.42     65.45 o
   1  11   9       34.63       57.37     22.98 o
  -3  12   9     2042.44     2018.97    129.18 o
  -2  12   9      170.27      158.19     40.78 o
  -1  12   9      716.80      908.12     75.84 o
   0  12   9        2.98       -2.30     16.01 o
  -8   0  10     1018.33     1051.79     67.24 o
  -6   0  10     5795.85     5634.81    276.79 o
  -4   0  10      718.45      674.68     62.71 o
  -2   0  10     7980.27     7894.10    223.32 o
   0   0  10      457.52      444.57     25.52 o
   2   0  10     2102.52     1914.93    129.82 o
   4   0  10      410.63      410.30     67.79 o
  -8   1  10      123.92      165.94     17.05 o
  -7   1  10     1504.42     1496.64     61.45 o
  -6   1  10      304.61      282.16     19.57 o
  -5   1  10     2565.81     2476.66     92.37 o
  -4   1  10     1133.48     1125.25     67.47 o
  -3   1  10     1140.28     1245.66     60.88 o
  -2   1  10     1019.78      998.52     33.45 o
  -1   1  10     8721.67     8706.94    212.00 o
   0   1  10       10.48       11.72      6.77 o
   1   1  10      271.11      256.70     15.81 o
   2   1  10       51.76       87.78     15.09 o
   3   1  10     2521.62     2361.62     88.33 o
   4   1  10      254.69      241.90     76.35 o
   5   1  10      381.76      351.06     48.43 o
  -8   2  10      495.78      505.49     29.08 o
  -7   2  10      552.36      507.19     28.08 o
  -6   2  10      924.58      889.96     40.67 o
  -5   2  10        6.13       21.37      8.23 o
  -4   2  10      588.79      582.80     22.86 o
  -3   2  10      571.54      573.26     22.80 o
  -2   2  10     3740.88     3830.12     98.77 o
  -1   2  10     1344.93     1376.06     42.43 o
   0   2  10     2644.52     2701.83     73.95 o
   1   2  10      140.13      148.20     12.72 o
   2   2  10     4773.28     4828.34    147.22 o
   3   2  10      353.82      378.28     43.00 o
   4   2  10      521.56      465.73     39.82 o
   5   2  10      723.04      732.61    110.19 o
  -8   3  10      712.48      749.04     37.61 o
  -7   3  10       20.47       27.27      9.00 o
  -6   3  10      403.82      416.76     24.64 o
  -5   3  10     2243.13     2261.99     85.80 o
  -4   3  10      367.81      344.01     19.03 o
  -3   3  10     1010.36      983.15     32.95 o
  -2   3  10      398.12      409.77     18.69 o
  -1   3  10     2527.52     2528.54     69.18 o
   0   3  10        1.42        1.89     10.61 o
   1   3  10     5850.04     5786.88    171.10 o
   2   3  10      135.44      146.46     17.42 o
   3   3  10     2041.87     2097.76    155.05 o
   4   3  10       65.91       68.21     29.88 o
   5   3  10     3010.42     3018.60    112.61 o
  -8   4  10      199.02      203.03     19.68 o
  -7   4  10       39.64       38.92     10.71 o
  -6   4  10      626.08      689.99     34.37 o
  -5   4  10        8.39        5.06     11.64 o
  -4   4  10     4715.37     4768.24    138.03 o
  -3   4  10     1253.90     1273.82     40.06 o
  -2   4  10      345.36      348.83     18.67 o
  -1   4  10      324.26      294.84     16.03 o
   0   4  10     4466.54     4582.59    117.33 o
   1   4  10     1036.03     1068.85     44.03 o
   2   4  10     2672.38     2749.24     90.89 o
   3   4  10       72.22       86.20     27.15 o
   4   4  10     1484.55     1434.79     80.42 o
   5   4  10       23.03       28.62     41.20 o
  -8   5  10        1.59        5.94      9.48 o
  -7   5  10      583.76      607.32     45.59 o
  -6   5  10      432.60      427.48     25.78 o
  -5   5  10     1412.77     1382.27     57.80 o
  -4   5  10        2.17        5.44      6.13 o
  -3   5  10     2506.84     2472.06     77.17 o
  -2   5  10     1115.43     1128.83     41.07 o
  -1   5  10      806.78      878.55     34.16 o
   0   5  10       14.33       17.56     14.90 o
   1   5  10     4451.69     4247.64    129.90 o
   2   5  10     1012.78     1011.23     48.35 o
   3   5  10      192.80      187.73     31.97 o
   4   5  10      123.92       88.85     32.45 o
  -7   6  10        0.80       17.02     10.51 o
  -6   6  10     2215.34     2271.58     88.35 o
  -5   6  10        0.09        2.22      7.64 o
  -4   6  10     1701.09     1749.75     58.70 o
  -3   6  10     1642.99     1579.21     53.65 o
  -2   6  10     1225.64     1208.68     43.29 o
  -1   6  10      195.73      200.37     26.41 o
   0   6  10     2334.45     2204.85     87.79 o
   1   6  10      281.20      272.80     27.39 o
   2   6  10       13.74      144.06     34.45 o
   3   6  10       11.62       12.78     22.50 o
   4   6  10      819.01      836.99     70.07 o
  -7   7  10     4515.74     4877.07    175.20 o
  -6   7  10      126.00      159.28     19.92 o
  -5   7  10      493.18      519.41     29.53 o
  -4   7  10      189.36      181.85     16.87 o
  -3   7  10     2820.21     2905.47     89.54 o
  -2   7  10       49.44       55.28     11.22 o
  -1   7  10      396.31      408.11     27.19 o
   0   7  10      209.16      214.02     36.89 o
   1   7  10      351.64      273.45     23.52 o
   2   7  10       64.55       74.03     16.34 o
   3   7  10      983.05      973.81     79.37 o
  -6   8  10     1144.30     1244.79     55.96 o
  -5   8  10        5.17        8.27      8.10 o
  -4   8  10      638.32      665.16     35.11 o
  -3   8  10     1175.08     1181.99     54.64 o
  -2   8  10     1825.22     1680.17     70.93 o
  -1   8  10        9.90       13.51     10.38 o
   0   8  10     1379.90     1419.80     63.43 o
   1   8  10      106.80       89.74     17.31 o
   2   8  10      183.93      218.59     31.97 o
   3   8  10        0.30       -0.94     31.47 o
  -6   9  10       42.25       31.34     13.16 o
  -5   9  10       22.35       17.82     11.61 o
  -4   9  10        8.55       15.01     12.16 o
  -3   9  10     1962.38     1976.70     81.96 o
  -2   9  10     1001.71      980.60     49.00 o
  -1   9  10     1256.41     1283.34     59.39 o
   0   9  10      209.32      202.29     27.15 o
   1   9  10     2089.05     2067.91     92.37 o
   2   9  10      550.68      523.89     56.15 o
  -4  10  10     1113.37     1163.50     72.77 o
  -3  10  10      180.07      181.78     22.83 o
  -2  10  10      294.07      276.47     28.74 o
  -1  10  10      739.98      701.26     41.02 o
   0  10  10     2935.11     2900.56    114.71 o
   1  10  10      220.86      263.23     27.80 o
  -3  11  10      998.28      886.10     74.68 o
  -2  11  10        7.90        4.69     20.84 o
  -1  11  10      297.56      285.27     29.69 o
   0  11  10     1050.42     1145.29     92.92 o
  -7   0  11      610.92      654.65     48.19 o
  -5   0  11     1585.01     1437.61     83.61 o
  -3   0  11      926.91     1137.81    195.09 o
  -1   0  11      203.80      210.25     19.37 o
   1   0  11       92.64      104.81     27.75 o
   3   0  11     1553.11     1294.75    108.32 o
   5   0  11       23.26       26.84     49.52 o
  -8   1  11     1896.65     2073.66     82.40 o
  -7   1  11       14.73       10.72      8.25 o
  -6   1  11     1383.36     1365.72     57.52 o
  -5   1  11      137.38      150.05     15.85 o
  -4   1  11      677.98      624.22     40.28 o
  -3   1  11      923.94      903.88     41.07 o
  -2   1  11     3302.95     3314.74     88.53 o
  -1   1  11      183.60      223.45     14.77 o
   0   1  11      191.84      223.76     15.90 o
   1   1  11      119.21      121.92     19.32 o
   2   1  11     2817.22     2500.08     92.92 o
   3   1  11      100.92      106.27     25.40 o
   4   1  11      147.14      165.78     49.87 o
   5   1  11      543.60      520.27     89.72 o
  -8   2  11      607.17      582.90     32.75 o
  -7   2  11      349.84      340.79     22.91 o
  -6   2  11      239.38      248.63     19.60 o
  -5   2  11     3419.35     3212.03    117.70 o
  -4   2  11     3061.20     2844.57    105.46 o
  -3   2  11     1378.53     1456.18     52.29 o
  -2   2  11      358.73      374.65     19.13 o
  -1   2  11     2106.32     2060.16     59.89 o
   0   2  11       65.37       53.01      9.38 o
   1   2  11     2638.80     2765.53     92.21 o
   2   2  11        9.66       30.53     27.59 o
   3   2  11     2440.79     2432.77    114.53 o
   4   2  11      546.38      530.99     44.65 o
  -8   3  11      235.19      233.74     20.44 o
  -7   3  11      150.99      127.55     17.09 o
  -6   3  11      849.71      830.28     39.82 o
  -5   3  11       45.13       36.64     13.96 o
  -4   3  11     3095.46     2972.62    109.83 o
  -3   3  11      782.31      780.81     41.06 o
  -2   3  11     2845.93     2792.47     86.69 o
  -1   3  11      314.90      381.18     47.90 o
   0   3  11     5759.89     5701.82    144.64 o
   1   3  11       58.84       65.52     13.44 o
   2   3  11     2007.94     1922.11     94.09 o
   3   3  11       23.60       48.37     29.37 o
   4   3  11     1362.69     1311.77     80.63 o
  -8   4  11        6.44       15.75     12.52 o
  -7   4  11      414.13      443.09     27.08 o
  -6   4  11      696.90      712.29     49.94 o
  -5   4  11     2025.41     2063.90     80.96 o
  -4   4  11        2.32       -0.05      6.96 o
  -3   4  11     2411.03     2442.83     77.48 o
  -2   4  11      629.25      617.27     31.99 o
  -1   4  11     4737.56     4635.56    135.83 o
   0   4  11      459.61      451.13     27.27 o
   1   4  11     4073.45     4118.93    128.45 o
   2   4  11       79.01       85.63     36.84 o
   3   4  11      886.36      805.20     57.57 o
   4   4  11      395.65      354.34     48.00 o
  -7   5  11       94.77       73.14     13.26 o
  -6   5  11      786.80      871.95     42.35 o
  -5   5  11      204.95      226.10     37.40 o
  -4   5  11     1289.11     1235.47     53.45 o
  -3   5  11     1018.41      981.20     38.13 o
  -2   5  11      419.52      387.08     21.71 o
  -1   5  11      301.51      294.83     18.48 o
   0   5  11     2312.37     2385.36     95.28 o
   1   5  11      449.73      435.94     32.49 o
   2   5  11      450.45      447.58     43.69 o
   3   5  11      942.23      852.13     58.97 o
   4   5  11      956.00      837.30     94.70 o
  -7   6  11     2460.41     2799.60    107.81 o
  -6   6  11       78.15       93.29     14.28 o
  -5   6  11      204.04      209.88     31.70 o
  -4   6  11      105.76      104.29     14.41 o
  -3   6  11     2281.12     2193.16     85.13 o
  -2   6  11      162.64      161.52     15.61 o
  -1   6  11      211.63      213.92     20.73 o
   0   6  11      128.47      140.46     19.06 o
   1   6  11      312.23      342.29     27.94 o
   2   6  11      273.12      274.53     47.48 o
   3   6  11      479.67      347.78     58.41 o
  -7   7  11        1.83       27.53     11.27 o
  -6   7  11      597.23      591.13     33.47 o
  -5   7  11       81.32       87.63     17.21 o
  -4   7  11      905.66      905.17     43.16 o
  -3   7  11        6.05       20.57      8.81 o
  -2   7  11     1282.28     1321.50     59.85 o
  -1   7  11      453.38      407.34     29.27 o
   0   7  11       33.83       96.81     17.05 o
   1   7  11      191.01      176.43     26.29 o
   2   7  11      273.09      200.53     44.05 o
   3   7  11       21.60       25.32     38.71 o
  -6   8  11       35.85       38.91     16.45 o
  -5   8  11        2.67        0.48      9.29 o
  -4   8  11      403.06      407.42     34.77 o
  -3   8  11     2320.83     2229.30    122.87 o
  -2   8  11      102.41       93.61     16.80 o
  -1   8  11      671.07      592.72     45.57 o
   0   8  11       38.41       25.86     13.65 o
   1   8  11     1208.85     1187.56     58.31 o
   2   8  11        8.50       15.01     33.60 o
  -5   9  11       41.15       43.18     15.78 o
  -4   9  11      933.25     1007.29     65.88 o
  -3   9  11      227.88      239.60     46.70 o
  -2   9  11     1916.19     1965.98     83.11 o
  -1   9  11      427.71      412.32     38.68 o
   0   9  11     2617.80     2589.11    143.31 o
   1   9  11      347.50      353.16     65.11 o
  -3  10  11     1308.80     1358.05     84.87 o
  -2  10  11      110.89      102.26     21.99 o
  -1  10  11     1549.63     1454.23     68.07 o
   0  10  11      122.03      121.72     23.12 o
  -6   0  12        2.92       12.97     12.06 o
  -4   0  12     1005.89      990.82     64.04 o
  -2   0  12     1413.86     1610.05    186.42 o
   0   0  12       87.33       59.68     14.03 o
   2   0  12     3296.66     3228.31    202.27 o
   4   0  12      199.27      239.53     65.85 o
  -7   1  12      300.68      312.01     22.87 o
  -6   1  12        5.49       -3.07      7.98 o
  -5   1  12      955.56      870.93     41.61 o
  -4   1  12      618.51      597.30     31.81 o
  -3   1  12      288.85      289.20     20.72 o
  -2   1  12      523.46      507.33     24.11 o
  -1   1  12     2422.34     2458.97     70.65 o
   0   1  12       79.47       67.36     15.04 o
   1   1  12      376.74      372.51     35.34 o
   2   1  12      505.17      492.99     41.39 o
   3   1  12     1935.69     1701.94    203.61 o
   4   1  12      270.82      205.50     44.23 o
  -7   2  12       39.12       27.25     15.43 o
  -6   2  12     1129.05     1160.92     52.15 o
  -5   2  12      510.05      502.55     29.13 o
  -4   2  12     2101.31     1986.19     78.56 o
  -3   2  12      329.26      348.65     22.86 o
  -2   2  12     2571.57     2591.49     82.78 o
  -1   2  12      100.97      124.67     13.44 o
   0   2  12     1754.17     1821.15     56.21 o
   1   2  12       92.96      106.29     17.02 o
   2   2  12     1615.36     1587.61     86.27 o
   3   2  12     1072.40     1041.30     56.86 o
   4   2  12      628.10      643.73     86.86 o
  -7   3  12      601.27      584.64     44.63 o
  -6   3  12      247.73      264.26     22.26 o
  -5   3  12     4761.97     4662.05    166.68 o
  -4   3  12      826.71      786.41     38.77 o
  -3   3  12      800.71      758.96     37.71 o
  -2   3  12      645.26      669.10     30.37 o
  -1   3  12     7794.16     8008.60    226.79 o
   0   3  12      469.05      469.05     32.67 o
   1   3  12     1696.03     1712.36     65.16 o
   2   3  12      170.35      159.87     35.46 o
   3   3  12      525.53      440.05     90.24 o
   4   3  12        1.37       39.94     47.74 o
  -7   4  12       42.51       41.44     12.56 o
  -6   4  12     2790.99     2854.40    108.81 o
  -5   4  12       43.12       38.85     11.24 o
  -4   4  12     2168.00     2139.59     84.25 o
  -3   4  12      512.64      499.65     25.65 o
  -2   4  12     1944.19     2021.87     67.50 o
  -1   4  12      302.79      297.86     19.52 o
   0   4  12     4826.94     4787.19    175.78 o
   1   4  12       14.22       25.95     13.36 o
   2   4  12      223.07      140.89     45.89 o
   3   4  12      632.10      623.57     60.29 o
  -7   5  12      909.59     1113.69     52.34 o
  -6   5  12      468.27      514.44     30.63 o
  -5   5  12     1869.47     1806.11     74.09 o
  -4   5  12       32.57       21.24     10.06 o
  -3   5  12      891.04      829.51     35.30 o
  -2   5  12      159.94      175.86     23.32 o
  -1   5  12      541.13      563.44     35.58 o
   0   5  12      172.49      190.67     22.80 o
   1   5  12     1467.37     1408.64     66.09 o
   2   5  12       86.90       90.72     41.98 o
   3   5  12      498.68      417.48     69.47 o
  -7   6  12       61.21       64.39     26.10 o
  -6   6  12      288.53      313.00     24.32 o
  -5   6  12       45.24       66.32     23.14 o
  -4   6  12      360.26      368.77     25.05 o
  -3   6  12       55.75       36.30     15.07 o
  -2   6  12      206.22      205.70     22.66 o
  -1   6  12      310.66      278.44     29.37 o
   0   6  12      793.19      703.51     40.96 o
   1   6  12      195.01      222.38     52.80 o
   2   6  12      700.53      698.77     72.61 o
  -6   7  12       70.74       86.33     14.94 o
  -5   7  12      123.10      105.16     30.40 o
  -4   7  12       62.30       46.96     16.59 o
  -3   7  12     3063.14     2923.31    155.28 o
  -2   7  12        1.72       -1.14      9.75 o
  -1   7  12       88.26       59.98     25.28 o
   0   7  12      161.97       53.11     32.25 o
   1   7  12     2012.72     2006.22     86.96 o
   2   7  12       79.82       89.43     45.12 o
  -5   8  12      167.88      161.62     24.45 o
  -4   8  12     1503.65     1584.54     93.92 o
  -3   8  12        0.89       -2.52     12.71 o
  -2   8  12      867.43      799.57     86.45 o
  -1   8  12      241.44      233.55     45.12 o
   0   8  12      392.98      407.08     32.49 o
   1   8  12        6.01       -1.91     13.29 o
  -3   9  12     4110.85     4034.81    209.52 o
  -2   9  12        1.00       11.19     13.54 o
  -1   9  12      422.05      378.25     63.34 o
   0   9  12       70.17       53.49     17.44 o
  -7   0  13       32.35       14.17     15.27 o
  -5   0  13     1094.02      949.10     64.33 o
  -3   0  13      427.00      437.79     38.65 o
  -1   0  13     1124.48     1172.21     59.79 o
   1   0  13     2607.39     2501.33    168.86 o
   3   0  13     2652.74     2387.23    173.62 o
  -7   1  13        2.87       -5.65      9.27 o
  -6   1  13       10.11        1.64      9.32 o
  -5   1  13        5.65        7.82      9.73 o
  -4   1  13     2082.37     1928.52     97.24 o
  -3   1  13      327.33      320.32     23.12 o
  -2   1  13      222.18      227.29     20.61 o
  -1   1  13      553.01      598.89     27.13 o
   0   1  13     1283.61     1266.42     47.74 o
   1   1  13       45.22       61.04     23.83 o
   2   1  13     2730.07     2471.16    121.46 o
   3   1  13      128.15       91.31     35.13 o
  -7   2  13      616.56      646.59     36.47 o
  -6   2  13       69.01       49.34     13.24 o
  -5   2  13     2849.33     2803.84    107.10 o
  -4   2  13      284.25      287.00     23.81 o
  -3   2  13     1734.18     1742.52     71.90 o
  -2   2  13     2888.73     2853.24    108.12 o
  -1   2  13     2241.28     2403.65    103.49 o
   0   2  13      285.71      298.89     55.86 o
   1   2  13      154.58      115.87     40.99 o
   2   2  13     1845.71     1810.43     79.21 o
   3   2  13     1749.17     1641.47     80.35 o
  -7   3  13        3.54        6.15     16.82 o
  -6   3  13     2947.22     2939.51    112.47 o
  -5   3  13      246.14      264.12     35.69 o
  -4   3  13     1331.37     1330.74     58.36 o
  -3   3  13      192.91      249.01     22.00 o
  -2   3  13     2964.19     2996.49     95.12 o
  -1   3  13       13.51       29.30     28.70 o
   0   3  13     1140.34     1069.48     55.35 o
   1   3  13       10.09       32.60     40.75 o
   2   3  13      497.07      372.72     68.86 o
   3   3  13       38.42       31.50     34.54 o
  -7   4  13     2101.60     2218.11    131.02 o
  -6   4  13      159.39      177.72     20.18 o
  -5   4  13      620.77      550.22     32.44 o
  -4   4  13      836.48      775.16     41.50 o
  -3   4  13     1275.06     1269.50     56.26 o
  -2   4  13       90.57       77.14     18.98 o
  -1   4  13     3349.03     3354.39    130.72 o
   0   4  13      589.28      563.37     41.58 o
   1   4  13       77.55      -14.23     37.78 o
   2   4  13       23.57       -4.69     37.74 o
  -6   5  13     1526.27     1597.93     96.88 o
  -5   5  13      776.18      764.44     44.83 o
  -4   5  13      392.22      402.13     26.75 o
  -3   5  13     1084.99     1050.96     49.18 o
  -2   5  13     2458.49     2419.14     99.47 o
  -1   5  13      117.31      109.26     18.91 o
   0   5  13      995.62     1085.28     74.83 o
   1   5  13      105.53      106.54     44.83 o
   2   5  13      689.78      603.13     80.02 o
  -6   6  13      163.58      183.64     33.80 o
  -5   6  13       12.99        8.21      9.91 o
  -4   6  13       43.26       51.33     12.66 o
  -3   6  13     1190.91     1238.31     78.24 o
  -2   6  13      204.28      198.92     44.41 o
  -1   6  13       95.52      102.68     22.25 o
   0   6  13        3.48        7.13     11.96 o
   1   6  13     2279.12     2156.66    143.47 o
   2   6  13       98.19       26.10     45.12 o
  -4   7  13      363.54      308.29     33.28 o
  -3   7  13        4.38      -10.29     12.55 o
  -2   7  13      368.58      310.05     64.07 o
  -1   7  13       56.96       62.57     17.49 o
   0   7  13     1318.09     1375.29     86.03 o
   1   7  13      184.05      150.91     48.84 o
  -3   8  13     2306.65     2320.12    130.89 o
  -2   8  13      376.56      322.76     54.97 o
  -1   8  13       88.36       78.54     33.99 o
   0   8  13      323.87      321.49     47.72 o
  -6   0  14        2.06       -2.13     13.20 o
  -4   0  14     3925.92     4000.65    208.48 o
  -2   0  14       55.52       89.82     20.57 o
   2   0  14     1675.78     1439.39    128.79 o
  -6   1  14        1.96        9.21     10.32 o
  -5   1  14     1630.22     1612.59     69.12 o
  -4   1  14      218.37      259.11     23.50 o
  -3   1  14      454.90      431.72     28.11 o
  -2   1  14      235.60      274.75     23.85 o
  -1   1  14     2169.23     2016.87    115.92 o
   0   1  14        4.54       37.74     37.81 o
   1   1  14     1839.72     1646.03    131.41 o
   2   1  14      605.97      689.68     91.27 o
  -6   2  14      210.39      200.83     23.43 o
  -5   2  14        4.52        2.09      9.34 o
  -4   2  14     1473.92     1391.60     61.44 o
  -3   2  14     1101.48     1089.21     51.22 o
  -2   2  14     1119.37     1063.55     49.98 o
  -1   2  14        8.50        8.93     12.61 o
   0   2  14     1792.80     1715.99     91.20 o
   1   2  14       61.69       57.98     31.92 o
   2   2  14      175.85      160.07     42.13 o
  -6   3  14       10.21       -1.79     14.23 o
  -5   3  14     1390.71     1363.09     61.22 o
  -4   3  14      246.31      271.31     29.12 o
  -3   3  14      685.77      662.46     36.59 o
  -2   3  14      371.09      380.29     36.74 o
  -1   3  14      906.52      832.00     49.16 o
   0   3  14      366.28      386.92     67.11 o
   1   3  14       27.10       49.71     44.02 o
   2   3  14      238.57      217.74     51.60 o
  -6   4  14     2160.90     2170.89    129.02 o
  -5   4  14       78.09       81.25     24.45 o
  -4   4  14      389.05      338.05     25.21 o
  -3   4  14      549.55      562.39     40.77 o
  -2   4  14     1485.60     1580.69     95.77 o
  -1   4  14        0.03        0.36     22.37 o
   0   4  14       43.20       10.90     13.91 o
   1   4  14      133.83      108.64     50.20 o
  -5   5  14      510.97      503.13     32.20 o
  -4   5  14      979.23     1037.15     53.22 o
  -3   5  14     1329.04     1358.53     85.55 o
  -2   5  14       87.95       62.23     18.92 o
  -1   5  14      972.24      936.01     52.25 o
   0   5  14       79.62       89.13     19.32 o
   1   5  14     1230.59     1104.09     99.55 o
  -4   6  14      489.56      483.98     42.98 o
  -3   6  14      557.91      565.35     47.71 o
  -2   6  14     1712.52     1749.62    104.69 o
  -1   6  14      347.76      315.97     31.69 o
   0   6  14     1440.98     1480.78     72.78 o
  -3   7  14     1551.77     1500.94     94.02 o
  -2   7  14      125.79      108.83     24.74 o
  -1   7  14      269.04      228.52     41.90 o
  -5   0  15     2925.98     2852.06    157.93 o
  -3   0  15      556.36      577.71     48.81 o
  -6   1  15      647.34      569.36     50.49 o
  -5   1  15      633.16      614.94     36.73 o
  -4   1  15     2440.42     2404.36     96.66 o
  -3   1  15       99.89       93.23     15.63 o
  -2   1  15      766.96      725.62     39.40 o
  -5   2  15      746.77      741.84     41.14 o
  -4   2  15      274.81      307.26     26.54 o
  -3   2  15      281.33      290.21     25.64 o
  -2   2  15        9.63        3.72     13.65 o
  -1   2  15      925.87      931.73     66.76 o
  -5   3  15      264.08      283.86     26.31 o
  -4   3  15      571.35      547.10     33.84 o
  -3   3  15       85.78       74.84     22.12 o
  -2   3  15      655.72      613.61     50.88 o
  -1   3  15       18.31       24.29     16.11 o
  -5   4  15       11.95        7.96     17.82 o
  -4   4  15      337.52      322.45     28.03 o
  -3   4  15     1795.55     1866.44    111.42 o
  -2   4  15        0.08        1.71     13.42 o
  -1   4  15      335.00      326.18     39.07 o
  -3   5  15      517.46      514.80     46.74 o
  -2   5  15     1434.72     1385.44     89.59 o
  -1   5  15      162.69      229.31     33.93 o
  -4   0  16     2600.59     2486.55    142.96 o
  -4   1  16       82.58       90.47     18.08 o
  -3   1  16      860.34      881.71     73.89 o
  -2   1  16      270.05      258.81     35.16 o
  -4   2  16     1306.54     1239.30     59.09 o
  -3   2  16      325.97      354.19     38.65 o
  -2   2  16       86.58       62.55     22.09 o
 
